# Supplementary material for: The effect of the administration form of antibiotic therapy on the gut microbiome in patients with infected diabetic foot ulcers - DFIATIM trial
Source: BMC Microbiol. 2025 May 28;25:339. doi: 10.1186/s12866-025-04041-0 (PMC12117690; doi:10.1186/s12866-025-04041-0)
Supplement: Supplementary file 10 — Supplementary Material 10: List of control participants (n = 17) and patients and with iDFUs (n = 49) treated with amoxicillin/clavulanic acid (AMC) and ceftazidime (CTZ) using bolus and continuous administration modes. [file 12866_2025_4041_MOESM10_ESM.xlsx]

## Sheet: Sheet1
Patients	year of diagnosis	diabetic food syndrom	ATB	Administration	V0	V2	V5	healing
1	1984	2008	AMC	bolus	1	1	1	0
2	2011	2014	AMC	bolus	1	1	1	0
3	2007	2015	CTZ	bolus	1	1	1	0
4	2008	2011	CTZ	bolus	1	1	1	0
7	2004	2013	AMC	bolus	1	1	1	1
12	2000	2016	CTZ	continuous	1	1	1	0
13	1998	2017	AMC	bolus	1	1	1	0
15	1987	2000	AMC	bolus	1	1	1	0
16	1999	2017	AMC	bolus	1	1	1	0
17	2005	2017	AMC	continuous	1	1	1	0
19	2002	2015	CTZ	continuous	1	1	1	0
22	1996	2016	CTZ	continuous	1	1	1	0
27	1992	2014	AMC	continuous	1	1	1	1
29	1996	2013	AMC	continuous	1	1	1	0
30	2013	2019	CTZ	bolus	1	1	1	0
31	1992	2019	CTZ	bolus	1	1	1	1
32	2012	2015	AMC	continuous	1	1	1	0
37	2001	2019	AMC	bolus	1	1	1	0
38	2012	2018	AMC	bolus	1	1	1	0
39	2000	2000	CTZ	continuous	1	1	1	0
40	2019	2019	CTZ	continuous	1	1	1	1
41	2009	2017	CTZ	bolus	1	1	1	0
42	2015	2020	AMC	continuous	1	1	1	0
44	2000	2021	AMC	continuous	1	1	1	0
45	2003	2022	AMC	continuous	1	1	1	0
46	2003	2014	AMC	bolus	1	1	1	0
48	2019	2020	AMC	bolus	1	1	1	0
51	2000	2012	CTZ	continuous	1	1	1	0
52	ND	ND	AMC	continuous	1	1	1	0
54	2022	2022	CTZ	bolus	1	1	1	0
56	ND	ND	AMC	bolus	1	1	1	1
58	1998	2017	AMC	continuous	1	1	1	0
59	2000	2020	CTZ	bolus	1	1	1	0
60	2005	2017	CTZ	continuous	1	1	1	0
61	2010	2020	CTZ	continuous	1	1	1	1
62	2008	2019	AMC	bolus	1	1	1	0
C1			CONTROL
C2			CONTROL
C3			CONTROL
C4			CONTROL
C5			CONTROL
C6			CONTROL
C7			CONTROL
C8			CONTROL
C9			CONTROL
C10			CONTROL
C11			CONTROL
C12			CONTROL
C13			CONTROL
C14			CONTROL
C15			CONTROL
C16			CONTROL
C17			CONTROL
