# Supplementary material for: The effect of the administration form of antibiotic therapy on the gut microbiome in patients with infected diabetic foot ulcers - DFIATIM trial
Source: BMC Microbiol. 2025 May 28;25:339. doi: 10.1186/s12866-025-04041-0 (PMC12117690; doi:10.1186/s12866-025-04041-0)
Supplement: Supplementary file 11 — Supplementary Material 11: The relative abundances of the bacterial community based on the rarefied table at phylum, family and genus levels in the fecal microbiome of control participants and patients with iDFUs treated with amoxicillin/clavulanic acid (AMC) and ceftazidime (CTZ) using bolus and continuous administration modes at different times of collection V0 (before hospitalization), V2 (one week after hospital admission) and V5 (two months after hospital discharge). [file 12866_2025_4041_MOESM11_ESM.xlsx]

## Sheet: Phylum
	AMC						CTZ						Control
	Bolus			Continuous			Bolus			Continuous
	V0	V2	V5	V0	V2	V5	V0	V2	V5	V0	V2	V5
Bacillota	0.642742	0.588604	0.63818	0.572716	0.598198	0.628019	0.774648	0.736312	0.736742	0.708485	0.706941	0.712673	0.70538
Pseudomonadota	0.0620615	0.0805018	0.054939	0.0366587	0.0516517	0.0428744	0.00551133	0.00440529	0.010101	0.0175758	0.00835476	0.0150565	0.0226244
Bacteroidota	0.101457	0.132776	0.0771365	0.141226	0.0912913	0.1093	0.0704225	0.0874764	0.0580808	0.120606	0.134319	0.0846926	0.113122
Unassigned	0.144091	0.145321	0.144839	0.201322	0.206006	0.177536	0.0796081	0.107615	0.102273	0.0842424	0.0951157	0.0878294	0.081448
Actinobacteriota	0.0469509	0.0496602	0.0810211	0.0426683	0.048048	0.0380435	0.0667483	0.0629327	0.0909091	0.0666667	0.0546272	0.0959849	0.0693816
Verrucomicrobiota	0.001619	0.000522739	0.00166482	0.00360577	0.0024024	0.00241546	0.00183711	0	0.00189394	0.00121212	0	0.00125471	0.00452489
Desulfobacterota	0	0.000522739	0.00110988	0.00180288	0.0012012	0	0.00122474	0	0	0.000606061	0	0	0.00301659
Fusobacteriota	0.00107933	0.00104548	0	0	0	0.00181159	0	0.00125865	0	0	0	0.00125471	0.000502765
Synergistota	0	0.000522739	0.000554939	0	0.0012012	0	0	0	0	0.000606061	0.000642674	0	0
Archaea-Euryarchaeota	0	0	0.000554939	0	0	0	0	0	0	0	0	0.00125471	0
Elusimicrobiota	0	0.000522739	0	0	0	0	0	0	0	0	0	0	0

## Sheet: Family
	AMC						CTZ						Control
	Bolus			Continuous			Bolus			Continuous
	V0	V2	V5	V0	V2	V5	V0	V2	V5	V0	V2	V5
Enterococcaceae	0.0253643	0.021955	0.0194229	0	0.0018018	0.00241546	0.139008	0.146004	0.00126263	0.0678788	0.1009	0.00188206	0.00100553
Enterobacteriaceae	0.0593632	0.0784109	0.0510544	0.0258413	0.0510511	0.0404589	0.00428659	0.00314663	0.00505051	0.0163636	0.00835476	0.0150565	0.0201106
Lachnospiraceae	0.395035	0.346053	0.373474	0.322115	0.289489	0.39372	0.470912	0.375708	0.493056	0.44	0.334833	0.473024	0.40724
Bacteroidaceae	0.0696168	0.0778881	0.0538291	0.0847356	0.0630631	0.076087	0.0545009	0.0585274	0.0334596	0.0769697	0.0796915	0.0633626	0.0673705
Unassigned	0.144091	0.145321	0.144839	0.201322	0.206006	0.177536	0.0796081	0.107615	0.102273	0.0842424	0.0951157	0.0878294	0.081448
Coriobacteriaceae	0.0248246	0.0266597	0.0388457	0.0174279	0.0186186	0.0138889	0.0202082	0.0113279	0.0296717	0.0230303	0.0115681	0.0188206	0.0286576
Ruminococcaceae	0.0820291	0.0951385	0.0665927	0.142428	0.128529	0.0905797	0.0789957	0.0849591	0.126894	0.0909091	0.135604	0.0903388	0.123177
Streptococcaceae	0.012952	0.00627287	0.0260821	0.0210337	0.0522523	0.0102657	0.00551133	0.0396476	0.0233586	0.0121212	0.0494859	0.0401506	0.0286576
Bifidobacteriaceae	0.0134916	0.014114	0.0321865	0.0198317	0.0234234	0.0181159	0.039804	0.0440529	0.0542929	0.0272727	0.0205656	0.0420326	0.025641
Lactobacillaceae	0.0167296	0.012023	0.0577137	0.0120192	0.0042042	0.00724638	0.00122474	0.00125865	0.00631313	0.000606061	0.00192802	0.00188206	0.0130719
Clostridiaceae	0.00377766	0.00313643	0.00166482	0.00300481	0.000600601	0.0289855	0.00489896	0.00125865	0.00694444	0	0	0	0.00603318
Erysipelotrichaceae	0.00917431	0.00522739	0.00388457	0.00360577	0.0114114	0.00785024	0.00306185	0.00314663	0.00189394	0.00848485	0.00321337	0.00690088	0.00402212
Oscillospirales-uncultured	0.00215866	0.0026137	0.00166482	0.00480769	0.00660661	0.00785024	0.00122474	0.00188798	0.000631313	0	0	0	0.00402212
Tannerellaceae	0.0102536	0.012023	0.00832408	0.015625	0.0144144	0.013285	0.00673607	0.0182505	0.00883838	0.0163636	0.031491	0.0125471	0.0125691
Prevotellaceae	0.00377766	0.0266597	0.00332963	0.030649	0.0048048	0.00483092	0.00061237	0.00125865	0.0113636	0.00121212	0.00192802	0.00250941	0.017094
Oscillospiraceae	0.0215866	0.0203868	0.0249723	0.0204327	0.0168168	0.0150966	0.016534	0.0188798	0.0151515	0.0248485	0.033419	0.0194479	0.0201106
Rikenellaceae	0.012952	0.0130685	0.00832408	0.00600962	0.00540541	0.00845411	0.00673607	0.00755192	0.00315657	0.0206061	0.0160668	0.00376412	0.00754148
Eggerthellaceae	0.00431732	0.00627287	0.00443951	0.00120192	0.0048048	0.00483092	0.00306185	0.00440529	0.00694444	0.0145455	0.0160668	0.0238394	0.0125691
Veillonellaceae	0.001619	0.00313643	0.00277469	0.00600962	0.0234234	0.0102657	0.00122474	0.00125865	0.00694444	0.0030303	0	0.00941029	0.0140774
Peptostreptococcaceae	0.014571	0.00784109	0.0133185	0.00300481	0.0036036	0.00301932	0.00367422	0.00440529	0.00631313	0.0133333	0.00835476	0.023212	0.00703871
Akkermansiaceae	0.001619	0.000522739	0.00166482	0.00360577	0.0024024	0.00241546	0.00183711	0	0.00189394	0.00121212	0	0.00125471	0.00452489
Christensenellaceae	0.0188883	0.0224778	0.00721421	0.0120192	0.0186186	0.0150966	0.011635	0.0113279	0.00441919	0.0115152	0.0147815	0.00690088	0.0186023
Monoglobaceae	0.00269833	0.00209096	0.00388457	0.00120192	0.0024024	0.00181159	0.00244948	0.00251731	0.00505051	0.00242424	0	0.00313676	0.00553042
Anaerovoracaceae	0.00755532	0.00784109	0.00887902	0.00180288	0.00780781	0.00362319	0.00796081	0.00755192	0.00568182	0.00666667	0.00899743	0.00690088	0.0105581
Clostridia_UCG-014	0.00431732	0.00365917	0.000554939	0.000600962	0.0018018	0.00120773	0.0128598	0.0188798	0	0.00909091	0.00321337	0.00627353	0.0145802
Butyricicoccaceae	0.00809498	0.00888657	0.00721421	0.00420673	0.00660661	0.0126812	0.00428659	0.00125865	0.00631313	0.00484848	0.00128535	0.00188206	0.00804424
Oscillospirales-[Eubacterium]_coprostanoligenes_group	0.00269833	0.00209096	0.00388457	0.00360577	0.0042042	0.00362319	0.00244948	0.00503461	0.00126263	0.00181818	0.00128535	0.00188206	0.00100553
Eubacteriaceae	0.000539665	0.00156822	0.00277469	0.00240385	0.0042042	0.00543478	0.00122474	0.00314663	0.00820707	0	0	0	0
Erysipelatoclostridiaceae	0.00377766	0.00627287	0.00388457	0.000600962	0.0018018	0.00181159	0.00244948	0.00125865	0.0107323	0.00181818	0.000642674	0.00941029	0.00351936
Acidaminococcaceae	0.00269833	0.0026137	0.00221976	0.00240385	0.003003	0.00362319	0.00061237	0.00125865	0.00126263	0.00242424	0.00128535	0.000627353	0.00502765
Barnesiellaceae	0.00215866	0.00209096	0.00166482	0.000600962	0.0018018	0.00362319	0.00183711	0	0.00126263	0.00363636	0.00192802	0.00125471	0.00402212
Selenomonadaceae	0.000539665	0.00156822	0.00110988	0.000600962	0.003003	0	0	0	0	0	0	0	0.000502765
Sutterellaceae	0.000539665	0.00104548	0.00166482	0.00300481	0	0.000603865	0.00061237	0	0.00505051	0.00121212	0	0	0.0015083
Dysgonomonadaceae	0.00107933	0	0	0	0	0	0	0	0	0	0	0	0
Desulfovibrionaceae	0	0.000522739	0.00110988	0.00180288	0.0012012	0	0.00122474	0	0	0.000606061	0	0	0.00301659
Coriobacteriales_Incertae_Sedis	0.00215866	0.00209096	0.00166482	0	0	0	0.00122474	0.000629327	0	0.00121212	0.00385604	0.00439147	0
Peptococcaceae	0	0	0	0	0	0	0	0	0	0.00363636	0.00321337	0.00564617	0.00201106
Peptostreptococcales-Tissierellales	0.00269833	0.000522739	0	0	0	0	0	0	0.00189394	0.00121212	0.000642674	0.00188206	0
Rhodospirillales-uncultured	0	0	0.000554939	0.00540865	0	0.000603865	0.00061237	0.00125865	0	0	0	0	0.00100553
Oscillospirales-UCG-010	0.000539665	0.000522739	0.00110988	0	0.0018018	0.000603865	0.00061237	0.00125865	0.000631313	0.00121212	0.00128535	0.000627353	0.00301659
Actinomycetaceae	0.000539665	0.000522739	0.00221976	0.00300481	0	0.000603865	0.00122474	0.00125865	0	0.000606061	0.00128535	0.00313676	0.00100553
Fusobacteriaceae	0.00107933	0.00104548	0	0	0	0.00181159	0	0.00125865	0	0	0	0.00125471	0.000502765
Atopobiaceae	0.000539665	0	0.00110988	0	0	0	0.00122474	0.00125865	0	0	0	0	0.00100553
Leuconostocaceae	0	0.000522739	0.000554939	0.00180288	0	0	0	0.00251731	0	0	0	0	0.00201106
Comamonadaceae	0.00107933	0	0.00166482	0	0	0	0	0	0	0	0	0	0
Muribaculaceae	0	0	0	0.00240385	0	0.00241546	0	0	0	0	0	0.00125471	0.00301659
Staphylococcaceae	0	0	0.00166482	0	0.000600601	0	0	0	0	0	0	0	0.000502765
Bacillaceae	0	0	0	0	0	0	0	0	0.00252525	0	0	0	0
Oscillospirales	0.000539665	0.00156822	0.000554939	0.000600962	0.0012012	0	0	0	0	0	0	0	0
Lactobacillales-P5D1-392	0	0	0	0	0	0	0.00122474	0.00125865	0	0	0.000642674	0	0
Marinifilaceae	0.001619	0.00104548	0.00166482	0.000600962	0.0018018	0.000603865	0	0.000629327	0	0.00181818	0.00257069	0	0.0015083
Anaerofustaceae	0	0.000522739	0	0.00120192	0	0	0	0	0	0	0	0	0
Coriobacteriales-uncultured	0	0	0.000554939	0.00120192	0.0012012	0.000603865	0	0	0	0	0	0	0.000502765
Synergistaceae	0	0.000522739	0.000554939	0	0.0012012	0	0	0	0	0.000606061	0.000642674	0	0
Bacilli-RF39	0	0.000522739	0	0.000600962	0.0012012	0	0.00061237	0	0	0	0	0	0.00201106
Corynebacteriaceae	0	0	0	0	0	0	0	0	0	0	0.00128535	0.00313676	0
Oscillospirales-[Clostridium]_methylpentosum_group	0.000539665	0	0	0.000600962	0	0.00120773	0	0	0	0	0.000642674	0	0
Bacteroidales-uncultured	0	0	0	0.000600962	0	0	0	0	0	0	0	0	0
Micrococcaceae	0.00107933	0	0	0	0	0	0	0	0	0	0	0	0
Clostridia_vadinBB60_group	0.000539665	0.000522739	0	0	0.000600601	0	0	0	0	0	0.000642674	0	0
Defluviitaleaceae	0.00107933	0	0.00110988	0	0	0	0	0	0	0.000606061	0.000642674	0.000627353	0
Flavobacteriaceae	0	0	0	0	0	0	0	0.000629327	0	0	0.000642674	0	0
Succinivibrionaceae	0.00107933	0.00104548	0	0	0	0	0	0	0	0	0	0	0
Porphyromonadaceae	0	0	0	0	0	0	0	0.000629327	0	0	0	0	0
Pseudomonadaceae	0	0	0	0.00180288	0.000600601	0	0	0	0	0	0	0	0
Clostridia-uncultured	0	0.00104548	0	0	0	0	0	0	0	0	0	0	0
Methanobacteriaceae	0	0	0.000554939	0	0	0	0	0	0	0	0	0.00125471	0
Bacillota-uncultured	0	0	0	0	0	0	0	0.000629327	0	0	0	0	0
Moraxellaceae	0	0	0	0	0	0.00120773	0	0	0	0	0	0	0
Elusimicrobiaceae	0	0.000522739	0	0	0	0	0	0	0	0	0	0	0
Izemoplasmatales	0	0	0	0	0.000600601	0	0	0	0	0	0	0	0
Brevibacteriaceae	0	0	0	0	0	0	0	0	0	0	0	0.000627353	0
Mitochondria	0	0	0	0.000600962	0	0	0	0	0	0	0	0	0
Gemellaceae	0	0	0	0	0	0	0	0	0	0	0	0.000627353	0

## Sheet: Genus
	AMC						CTZ						Control
	Bolus			continuous			Bolus			continuous
	V0	V2	V5	V0	V2	V5	V0	V2	V5	V0	V2	V5
Enterococcus	0.0253643	0.021955	0.0194229	0	0.0018018	0.00241546	0.139008	0.146004	0.00126263	0.0678788	0.1009	0.00188206	0.00100553
Escherichia-Shigella	0.0582839	0.0731835	0.0449501	0.0114183	0.0378378	0.0217391	0.00061237	0.00251731	0.00252525	0.0163636	0.00514139	0.0138018	0.017094
[Ruminococcus]_torques_group	0.0690772	0.0731835	0.0349612	0.0252404	0.0456456	0.02657	0.0434783	0.0503461	0.0410354	0.0624242	0.0469152	0.0614806	0.0216189
[Ruminococcus]_gnavus_group	0.0259039	0.0282279	0.0127636	0.0102163	0.0138138	0.00845411	0.00428659	0.0113279	0.0132576	0.0290909	0.0289203	0.0250941	0.0015083
[Ruminococcus]_gauvreauii_group	0.0226659	0.026137	0.0116537	0.016226	0.0228228	0.00845411	0.0122474	0.0566394	0.0107323	0.02	0.0430591	0.0144291	0.0135747
Bacteroides	0.0696168	0.0778881	0.0538291	0.0847356	0.0630631	0.076087	0.0545009	0.0585274	0.0334596	0.0769697	0.0796915	0.0633626	0.0673705
Unassigned	0.144091	0.145321	0.144839	0.201322	0.206006	0.177536	0.0796081	0.107615	0.102273	0.0842424	0.0951157	0.0878294	0.081448
Blautia	0.125202	0.0920021	0.137625	0.0829327	0.0876877	0.164251	0.145132	0.118313	0.165404	0.149091	0.098329	0.129862	0.110106
Collinsella	0.0248246	0.0266597	0.0388457	0.0174279	0.0186186	0.0138889	0.0202082	0.00881057	0.0296717	0.0230303	0.0115681	0.0188206	0.0286576
Ruminococcus	0.0124123	0.0094093	0.0122087	0.0300481	0.0348348	0.0241546	0.0226577	0.0157332	0.0410354	0.0248485	0.0321337	0.0326223	0.0311714
Streptococcus	0.0124123	0.00522739	0.0238624	0.0174279	0.0510511	0.00724638	0.00428659	0.0251731	0.0157828	0.0109091	0.0424165	0.0382685	0.0276521
Roseburia	0.0134916	0.00993204	0.0199778	0.0330529	0.00840841	0.0211353	0.0453154	0.00566394	0.0366162	0.0157576	0.000642674	0.0332497	0.0537959
Bifidobacterium	0.0124123	0.014114	0.0321865	0.0192308	0.0228228	0.0181159	0.0391917	0.0427942	0.0542929	0.0272727	0.0205656	0.0420326	0.025641
Lactobacillus	0.0167296	0.012023	0.0510544	0.0120192	0.0042042	0.00603865	0.00122474	0.00125865	0.00568182	0.000606061	0.00192802	0.00188206	0.0125691
Lachnospiraceae_NC2004_group	0.0205073	0.0151594	0.0277469	0.016226	0.0108108	0.0277778	0.0171464	0.0169918	0.0195707	0.0284848	0.0224936	0.0363864	0.0196078
Faecalibacterium	0.0183486	0.036069	0.0233074	0.0588942	0.0414414	0.0380435	0.0391917	0.0459408	0.0618687	0.0387879	0.0706941	0.0420326	0.0573152
Fusicatenibacter	0.00701565	0.00156822	0.00721421	0.0102163	0.0018018	0.00664251	0.0208206	0.000629327	0.0315657	0.0127273	0.0096401	0.0269762	0.0211161
Ruminococcaceae-Incertae_Sedis	0.0151106	0.014114	0.00832408	0.0126202	0.0108108	0.00603865	0.00306185	0.00503461	0.0094697	0.00787879	0.00578406	0.00313676	0.0100553
Lachnospiraceae_UCG-001	0.00377766	0.00418191	0.00388457	0.0108173	0.00780781	0.00603865	0.0189835	0.0188798	0.0277778	0.00545455	0.00385604	0.010665	0.00955254
Sellimonas	0.0188883	0.0214323	0.0238624	0.00841346	0.00780781	0.00845411	0.0238824	0.0232851	0.0157828	0.0133333	0.0141388	0.00752823	0.00251383
UBA1819	0.00539665	0.00313643	0.00277469	0.00300481	0.0048048	0.00120773	0.00367422	0.00440529	0.00126263	0.00545455	0.00449871	0.00125471	0
Subdoligranulum	0.0107933	0.0193413	0.0110988	0.0204327	0.0246246	0.0108696	0.00551133	0.00692259	0.00883838	0.00666667	0.0109254	0.00250941	0.0180995
Prevotella	0.001619	0.0250915	0.00166482	0.0252404	0.0018018	0.00422705	0	0.000629327	0.00883838	0	0.00192802	0.000627353	0.0140774
Eisenbergiella	0.00485699	0.00522739	0.00166482	0.00240385	0.0042042	0.00362319	0.00183711	0.00440529	0.000631313	0.00363636	0.00321337	0	0.0015083
uncultured	0.0118726	0.0109775	0.0133185	0.0180288	0.012012	0.0205314	0.0146969	0.0094399	0.0208333	0.00848485	0.0096401	0.010665	0.00804424
[Clostridium]_innocuum_group	0.00593632	0.00313643	0.00110988	0.000600962	0.003003	0.00120773	0.00183711	0.00314663	0	0.00181818	0.00128535	0.00125471	0
uncultured	0.00215866	0.0026137	0.00166482	0.00480769	0.00660661	0.00785024	0.00122474	0.00188798	0.000631313	0	0	0	0.00402212
Parabacteroides	0.0102536	0.012023	0.00832408	0.015625	0.0144144	0.013285	0.00673607	0.0182505	0.00883838	0.0163636	0.031491	0.0125471	0.0125691
Alistipes	0.012952	0.0130685	0.00832408	0.00600962	0.00540541	0.00785024	0.00673607	0.00755192	0.00315657	0.0206061	0.0160668	0.00376412	0.00754148
[Eubacterium]_hallii_group	0.00755532	0.00313643	0.0127636	0.00480769	0.00600601	0.00905797	0.0208206	0.00566394	0.0227273	0.0212121	0.0102828	0.0269762	0.017094
Eggerthella	0.00377766	0.00313643	0.00221976	0.000600962	0.0024024	0.00301932	0.00122474	0.00314663	0.00568182	0.00363636	0.00514139	0.00439147	0.00100553
Dialister	0.001619	0.00104548	0.00110988	0.00600962	0.0204204	0.00845411	0.00122474	0.00125865	0.00505051	0.0030303	0	0.00941029	0.00955254
Dorea	0.00323799	0.00209096	0.00499445	0.00180288	0.000600601	0.00362319	0.0061237	0.000629327	0.00505051	0.00666667	0.00192802	0.0144291	0.0241327
Romboutsia	0.001619	0.00104548	0.00388457	0	0.000600601	0.00181159	0.00061237	0	0	0	0.00192802	0.0150565	0.00553042
Turicibacter	0.001619	0.000522739	0.00221976	0.00300481	0.00600601	0.00603865	0.00061237	0	0.00189394	0.00545455	0.000642674	0.000627353	0.00100553
Akkermansia	0.001619	0.000522739	0.00166482	0.00360577	0.0024024	0.00241546	0.00183711	0	0.00189394	0.00121212	0	0.00125471	0.00452489
Lachnospiraceae_UCG-008	0.00539665	0.00418191	0.00887902	0.00961538	0.00780781	0.0114734	0.00918555	0.00566394	0.00820707	0.00242424	0.00192802	0.00313676	0.015083
Frisingicoccus	0.00107933	0.00156822	0.000554939	0.00480769	0.0048048	0.00483092	0.00122474	0	0	0.00424242	0.00578406	0.00564617	0.00100553
Lactococcus	0.000539665	0.00104548	0.00221976	0.00360577	0.0012012	0.00301932	0.00122474	0.0144745	0.00757576	0.00121212	0.00706941	0.00188206	0.00100553
Christensenellaceae_R-7_group	0.017809	0.0214323	0.00610433	0.0120192	0.0186186	0.0144928	0.011635	0.0113279	0.00441919	0.0109091	0.0147815	0.00627353	0.0186023
Coprococcus	0.00323799	0.00209096	0.00277469	0.0132212	0.00900901	0.00543478	0.0171464	0.00251731	0.0151515	0.0121212	0.00642674	0.0150565	0.0206134
Ruminococcaceae	0.00269833	0.00104548	0.00388457	0.000600962	0.0018018	0.000603865	0.00122474	0.000629327	0	0.00121212	0.00385604	0.00188206	0.000502765
Clostridioides	0.00863465	0.00313643	0.00166482	0	0	0	0	0	0	0.00363636	0.00257069	0	0
Lachnoclostridium	0.0215866	0.021955	0.0188679	0.0204327	0.0228228	0.0229469	0.0171464	0.0163625	0.0170455	0.0169697	0.0141388	0.0144291	0.00553042
Clostridium_sensu_stricto_1	0.00377766	0.00313643	0.00166482	0.00300481	0.000600601	0.0289855	0.00489896	0.00125865	0.00568182	0	0	0	0.00553042
uncultured	0.00269833	0.00104548	0.00554939	0.00240385	0.000600601	0	0.00122474	0.00377596	0.00189394	0.00242424	0.00192802	0.00501882	0
Pediococcus	0	0	0.00665927	0	0	0.00120773	0	0	0.000631313	0	0	0	0.000502765
Klebsiella	0	0.000522739	0.00166482	0.00961538	0.00720721	0.00603865	0.00122474	0	0.00126263	0	0.00128535	0	0.00301659
UCG-002	0.001619	0.00209096	0.00277469	0.00600962	0.00780781	0.00664251	0.00428659	0.00629327	0.00694444	0.00606061	0.0096401	0.00188206	0.00653595
Agathobacter	0.00809498	0.00313643	0.00554939	0.0078125	0.0024024	0.0102657	0.0226577	0.000629327	0.0094697	0.00363636	0.00321337	0.0156838	0.0110608
Monoglobus	0.00269833	0.00209096	0.00388457	0.00120192	0.0024024	0.00181159	0.00244948	0.00251731	0.00505051	0.00242424	0	0.00313676	0.00553042
Anaerostipes	0.00377766	0.0026137	0.00554939	0	0	0.00362319	0.00734844	0.0106986	0.00189394	0.00242424	0	0.00815558	0.00553042
uncultured	0.00755532	0.00470465	0.00166482	0.00480769	0.00600601	0.00422705	0.00183711	0.00314663	0.000631313	0.00424242	0.00321337	0.00564617	0.00301659
[Eubacterium]_nodatum_group	0.00269833	0.00209096	0.00332963	0	0.003003	0.000603865	0	0.00125865	0.000631313	0.00121212	0.00192802	0.00188206	0.00301659
Clostridia_UCG-014	0.00431732	0.00365917	0.000554939	0.000600962	0.0018018	0.00120773	0.0128598	0.0188798	0	0.00909091	0.00321337	0.00627353	0.0145802
Butyricicoccus	0.00755532	0.00836383	0.00721421	0.00420673	0.00660661	0.0126812	0.00428659	0.00125865	0.00631313	0.00484848	0.00128535	0.00188206	0.00703871
Enterobacter	0.00107933	0.00209096	0.00443951	0.00480769	0.0048048	0.0126812	0.00244948	0.000629327	0.00126263	0	0.00192802	0.00125471	0
[Eubacterium]_siraeum_group	0.000539665	0.00209096	0	0.0102163	0.0036036	0.00181159	0	0	0	0.00121212	0.00257069	0.000627353	0.0015083
Hungatella	0.001619	0.00156822	0	0	0.0012012	0.00120773	0	0.000629327	0.000631313	0.00181818	0.00192802	0	0.00301659
[Eubacterium]_coprostanoligenes_group	0.00269833	0.00209096	0.00388457	0.00360577	0.0042042	0.00362319	0.00244948	0.00503461	0.00126263	0.00181818	0.00128535	0.00188206	0.00100553
Intestinibacter	0.00107933	0.00209096	0.00221976	0.000600962	0.000600601	0.00120773	0.00183711	0.000629327	0.00441919	0.0030303	0.00128535	0.00313676	0.0015083
Oscillibacter	0.001619	0.00104548	0.00221976	0.00120192	0.0012012	0.000603865	0.00061237	0	0	0	0.00128535	0.00250941	0.00100553
Anaerotruncus	0.00107933	0.00104548	0.00110988	0	0	0.000603865	0	0	0.000631313	0	0.00128535	0	0
Eubacterium	0.000539665	0.00156822	0.00277469	0.00240385	0.0042042	0.00543478	0.00122474	0.00314663	0.00820707	0	0	0	0
Enterorhabdus	0	0	0.000554939	0	0.0018018	0.000603865	0	0	0.000631313	0.00606061	0.00578406	0.0169385	0.00502765
Family_XIII_AD3011_group	0.00323799	0.00313643	0.00332963	0.00180288	0.0042042	0.00241546	0.00428659	0.00251731	0.00441919	0.00242424	0.00514139	0.00376412	0.00553042
UCG-005	0.00431732	0.00365917	0.00499445	0.00300481	0.0018018	0	0.00244948	0.00377596	0.00252525	0.00363636	0.00899743	0.00501882	0.00502765
uncultured	0.00917431	0.0109775	0.0099889	0.00420673	0.0036036	0.00301932	0.00673607	0.00503461	0.00252525	0.00848485	0.0109254	0.0100376	0.00452489
uncultured	0	0	0	0	0.000600601	0.00120773	0	0	0	0.00121212	0.00257069	0.00188206	0.00301659
Erysipelatoclostridium	0.00377766	0.00418191	0.00277469	0.000600962	0.000600601	0.000603865	0.00183711	0	0.00189394	0.00121212	0.000642674	0.00250941	0.000502765
Terrisporobacter	0.000539665	0.000522739	0	0	0.0018018	0	0	0	0	0.00424242	0.000642674	0	0
Lachnospiraceae_NK4A136_group	0.00107933	0.0026137	0.00277469	0.0078125	0.000600601	0.00483092	0.00122474	0.00125865	0.00126263	0.00242424	0.00128535	0.00188206	0.00251383
Phascolarctobacterium	0.00269833	0.0026137	0.00221976	0.00240385	0.0024024	0.00301932	0.00061237	0.00125865	0.00126263	0.00242424	0.00128535	0.000627353	0.00402212
Lachnospiraceae_ND3007_group	0.00107933	0	0	0	0.0012012	0.00241546	0.00306185	0.000629327	0.00505051	0.00242424	0	0.00250941	0.00703871
[Eubacterium]_oxidoreducens_group	0.000539665	0.000522739	0.00110988	0	0.000600601	0.000603865	0.00122474	0.000629327	0.00568182	0.00181818	0.00128535	0.00188206	0.00201106
NK4A214_group	0	0.00104548	0.000554939	0	0.0012012	0.00181159	0	0.00125865	0.000631313	0.0030303	0	0	0.00201106
Veillonella	0	0.00209096	0	0	0.000600601	0.000603865	0	0	0	0	0	0	0.000502765
Tyzzerella	0.000539665	0.000522739	0.00110988	0.00120192	0.0018018	0.00120773	0.00551133	0.00692259	0.00378788	0.00181818	0	0.00125471	0.00301659
Lachnospiraceae_UCG-004	0.00431732	0.00156822	0.00443951	0	0	0.00120773	0.00244948	0	0.00631313	0	0	0.00250941	0.00402212
Negativibacillus	0.00377766	0.00209096	0.000554939	0	0	0.00241546	0.00122474	0.00125865	0.00315657	0	0	0	0
Moryella	0.000539665	0.000522739	0.00110988	0	0.0012012	0	0.00061237	0.000629327	0.00126263	0.000606061	0.000642674	0.000627353	0.00100553
Candidatus_Stoquefichus	0	0.000522739	0.00110988	0	0.0012012	0	0	0.000629327	0.00883838	0	0	0	0
Barnesiella	0.00215866	0.00209096	0.00166482	0	0.0012012	0.00362319	0.00183711	0	0.00126263	0.00363636	0.00192802	0.00125471	0.00301659
CAG-352	0.00107933	0	0	0.000600962	0	0	0	0	0	0.000606061	0.000642674	0	0.0015083
[Eubacterium]_ruminantium_group	0	0	0	0.00360577	0.0012012	0.00181159	0	0	0	0	0	0	0.00502765
Megamonas	0.000539665	0.00156822	0.00110988	0.000600962	0.003003	0	0	0	0	0	0	0	0
Sutterella	0.000539665	0.000522739	0.00166482	0.00180288	0	0	0.00061237	0	0.00505051	0.00121212	0	0	0.0015083
Flavonifractor	0	0.000522739	0.000554939	0.00360577	0.000600601	0	0.00061237	0	0.000631313	0	0	0	0
Dysgonomonas	0.00107933	0	0	0	0	0	0	0	0	0	0	0	0
Bilophila	0	0.000522739	0.00110988	0.00120192	0.000600601	0	0.00122474	0	0	0.000606061	0	0	0
uncultured	0.00215866	0.00209096	0.00166482	0	0	0	0.00122474	0.000629327	0	0.00121212	0.00385604	0.00439147	0
[Eubacterium]_fissicatena_group	0.000539665	0.00104548	0.00110988	0	0.000600601	0	0.00122474	0.000629327	0	0.000606061	0	0	0
DTU089	0.00107933	0.00104548	0.00110988	0.000600962	0	0.000603865	0	0.00125865	0	0	0	0.000627353	0
Peptococcus	0	0	0	0	0	0	0	0	0	0.00363636	0.00321337	0.00564617	0.00201106
[Eubacterium]_eligens_group	0	0	0	0.000600962	0.0024024	0.00120773	0	0.000629327	0	0.00424242	0.00128535	0	0.00201106
[Eubacterium]_ventriosum_group	0.000539665	0.000522739	0.000554939	0.00420673	0.000600601	0	0.00183711	0.000629327	0.00126263	0.00121212	0.000642674	0	0.00251383
Colidextribacter	0.00323799	0.00104548	0.00277469	0.00240385	0.000600601	0.00301932	0.00183711	0.00251731	0.00126263	0.00363636	0.00257069	0	0.00100553
Finegoldia	0.00107933	0	0	0	0	0	0	0	0	0.00121212	0.000642674	0.000627353	0
[Eubacterium]_brachy_group	0.001619	0.00156822	0.00166482	0	0.000600601	0.000603865	0.00306185	0.00251731	0.000631313	0.00242424	0.00128535	0.000627353	0.000502765
Faecalitalea	0.00107933	0.00104548	0.000554939	0	0.000600601	0	0.00061237	0	0	0.00121212	0.00128535	0.00313676	0
Lachnospiraceae_FCS020_group	0.000539665	0.000522739	0.00110988	0	0.000600601	0.000603865	0.00183711	0	0	0	0	0	0.00201106
Robinsoniella	0.001619	0.000522739	0	0	0	0	0	0	0	0	0	0	0
UC5-1-2E3	0.00107933	0.000522739	0.00110988	0.000600962	0	0	0.00061237	0.00188798	0	0	0	0	0
uncultured	0	0	0.000554939	0.00540865	0	0.000603865	0.00061237	0.00125865	0	0	0	0	0.00100553
UCG-010	0.000539665	0.000522739	0.00110988	0	0.0018018	0.000603865	0.00061237	0.00125865	0.000631313	0.00121212	0.00128535	0.000627353	0.00301659
Shuttleworthia	0.00107933	0.00104548	0.000554939	0	0	0	0.00061237	0.000629327	0.000631313	0.00121212	0	0.000627353	0
Actinomyces	0.000539665	0.000522739	0.00221976	0.00300481	0	0.000603865	0.00122474	0.00125865	0	0.000606061	0.00128535	0.00313676	0.00100553
Fusobacterium	0.00107933	0.00104548	0	0	0	0.00181159	0	0.00125865	0	0	0	0.00125471	0.000502765
Catenibacterium	0	0.00104548	0	0	0	0.00120773	0	0	0	0	0	0.00564617	0.00201106
Desulfovibrio	0	0	0	0.000600962	0.000600601	0	0	0	0	0	0	0	0.00251383
Marvinbryantia	0.00107933	0.00104548	0	0.00120192	0.000600601	0.00362319	0	0	0.00126263	0.000606061	0	0.00125471	0.00251383
Coriobacteriaceae_UCG-003	0	0	0	0	0	0	0	0	0	0	0	0	0.00100553
Weissella	0	0.000522739	0	0	0	0	0	0	0	0	0	0	0.00100553
Enorma	0	0	0	0	0	0	0	0.00251731	0	0	0	0	0
Comamonas	0.00107933	0	0.00166482	0	0	0	0	0	0	0	0	0	0
Papillibacter	0.001619	0	0.00110988	0	0	0	0	0	0	0	0	0	0
Megasphaera	0	0	0	0	0.0012012	0	0	0	0	0	0	0	0.00301659
GCA-900066575	0.00107933	0.0026137	0.00110988	0.00120192	0	0	0.00061237	0	0.000631313	0.00121212	0.000642674	0	0
Leuconostoc	0	0	0.000554939	0.00180288	0	0	0	0.00251731	0	0	0	0	0.00100553
CAG-873	0	0	0	0.00240385	0	0.00241546	0	0	0	0	0	0	0
Staphylococcus	0	0	0.00166482	0	0.000600601	0	0	0	0	0	0	0	0.000502765
CAG-56	0	0	0	0.000600962	0	0	0	0	0.00126263	0	0	0	0.00201106
Gordonibacter	0.000539665	0.00104548	0.000554939	0.000600962	0	0	0.00122474	0	0.000631313	0.00181818	0.00128535	0.000627353	0
Paraprevotella	0.000539665	0.000522739	0.000554939	0.00120192	0.0012012	0	0.00061237	0.000629327	0.00189394	0.000606061	0	0.000627353	0.00201106
Butyrivibrio	0	0	0	0.00120192	0	0	0	0	0	0	0	0	0.00100553
Harryflintia	0.00107933	0	0	0	0	0	0.00061237	0.000629327	0	0	0	0	0
Alloprevotella	0.000539665	0	0	0.00240385	0.0012012	0.000603865	0	0	0	0	0	0	0.00100553
Bacillus	0	0	0	0	0	0	0	0	0.00252525	0	0	0	0
Hydrogenoanaerobacterium	0.000539665	0.00156822	0.000554939	0.000600962	0.0012012	0	0	0	0	0	0	0	0
Family_XIII_UCG-001	0	0.00104548	0.000554939	0	0	0	0.00061237	0.00125865	0	0.000606061	0.000642674	0.000627353	0.0015083
Lactonifactor	0	0	0.000554939	0	0	0	0	0.000629327	0	0.000606061	0	0	0
Prevotellaceae_UCG-001	0.00107933	0.00104548	0.00110988	0	0	0	0	0	0	0	0	0	0
Howardella	0	0	0	0	0	0	0	0	0	0.000606061	0.000642674	0.000627353	0.0015083
Slackia	0	0.000522739	0.000554939	0	0	0	0.00061237	0.00125865	0	0	0.000642674	0	0.00201106
Anaeroglobus	0	0	0.00166482	0	0	0	0	0	0	0	0	0	0.00100553
Coprobacter	0	0	0	0.000600962	0.000600601	0	0	0	0	0	0	0	0.00100553
P5D1-392	0	0	0	0	0	0	0.00122474	0.00125865	0	0	0.000642674	0	0
[Eubacterium]_xylanophilum_group	0	0	0.00110988	0.00120192	0.000600601	0.000603865	0.00061237	0.00125865	0	0	0.000642674	0	0.0015083
Odoribacter	0.000539665	0	0.00110988	0	0.000600601	0	0	0	0	0.00121212	0.00128535	0	0.00100553
Anaerofustis	0	0.000522739	0	0.00120192	0	0	0	0	0	0	0	0	0
Holdemanella	0	0	0	0	0.000600601	0.000603865	0	0	0	0	0	0.00188206	0.00301659
Lachnospira	0	0	0.000554939	0.00120192	0	0.00120773	0	0	0.000631313	0	0	0	0.0015083
uncultured	0	0	0.000554939	0.00120192	0.0012012	0.000603865	0	0	0	0	0	0	0.000502765
uncultured	0	0	0	0.00120192	0.000600601	0	0	0	0.000631313	0.000606061	0	0	0
Alloscardovia	0.00107933	0	0	0	0	0	0.00061237	0.00125865	0	0	0	0	0
Erysipelotrichaceae_UCG-003	0	0.000522739	0	0	0	0	0.00061237	0.000629327	0	0.000606061	0	0.00125471	0.000502765
Butyricimonas	0.00107933	0.00104548	0.000554939	0.000600962	0.0012012	0.000603865	0	0.000629327	0	0.000606061	0.00128535	0	0.000502765
Pyramidobacter	0	0.000522739	0.000554939	0	0.0012012	0	0	0	0	0	0	0	0
Olsenella	0.000539665	0	0.00110988	0	0	0	0	0	0	0	0	0	0
UCG-009	0	0	0	0	0	0	0	0	0	0	0	0	0.00100553
Peptoniphilus	0.00107933	0	0	0	0	0	0	0	0	0	0	0.000627353	0
RF39	0	0.000522739	0	0.000600962	0.0012012	0	0.00061237	0	0	0	0	0	0.00201106
Enteroscipio	0	0	0	0	0	0	0	0	0	0.00121212	0.000642674	0	0
Merdibacter	0.000539665	0	0	0	0.0012012	0	0	0	0	0	0	0	0
Libanicoccus	0	0	0	0	0	0	0.00122474	0.00125865	0	0	0	0	0
Murimonas	0	0	0	0	0	0	0	0	0	0.000606061	0	0	0
Lachnospiraceae_FE2018_group	0	0.00104548	0	0.00120192	0	0	0	0	0.000631313	0	0.000642674	0	0
Corynebacterium	0	0	0	0	0	0	0	0	0	0	0.00128535	0.00313676	0
uncultured	0.00107933	0	0.000554939	0	0	0	0	0	0	0.000606061	0	0.000627353	0
Citrobacter	0	0.000522739	0	0	0.000600601	0	0	0	0	0	0	0	0
Senegalimassilia	0	0.00156822	0.000554939	0	0	0	0	0	0	0	0	0	0.0015083
Muribaculaceae	0	0	0	0	0	0	0	0	0	0	0	0.00125471	0.00301659
[Clostridium]_methylpentosum_group	0.000539665	0	0	0.000600962	0	0.00120773	0	0	0	0	0.000642674	0	0
Enterobacillus	0	0	0	0	0.000600601	0	0	0	0	0	0	0	0
Cloacibacillus	0	0	0	0	0	0	0	0	0	0.000606061	0.000642674	0	0
Catenibacillus	0.000539665	0.00104548	0	0	0	0	0	0	0	0	0.000642674	0	0
Intestinimonas	0	0	0	0	0	0	0	0	0.000631313	0	0	0	0
Mitsuokella	0	0	0	0	0	0	0	0	0	0	0	0	0.000502765
Paludicola	0.00107933	0.000522739	0	0.000600962	0.000600601	0	0	0	0	0	0	0	0
uncultured	0	0	0	0.000600962	0	0	0	0	0	0	0	0	0
Rothia	0.00107933	0	0	0	0	0	0	0	0	0	0	0	0
Clostridia_vadinBB60_group	0.000539665	0.000522739	0	0	0.000600601	0	0	0	0	0	0.000642674	0	0
Defluviitaleaceae_UCG-011	0.00107933	0	0.00110988	0	0	0	0	0	0	0.000606061	0.000642674	0.000627353	0
Allisonella	0	0	0	0	0.0012012	0	0	0	0	0	0	0	0
uncultured	0.000539665	0.000522739	0	0	0	0	0	0	0	0	0	0	0
CHKCI002	0	0	0	0	0	0	0	0	0	0.000606061	0	0	0
Acidaminococcus	0	0	0	0	0.000600601	0.000603865	0	0	0	0	0	0	0.00100553
uncultured	0	0	0	0	0	0.00120773	0	0	0	0	0	0	0
uncultured	0	0	0	0	0	0	0	0.000629327	0	0	0.000642674	0	0
Negativicoccus	0	0	0	0	0	0	0	0	0.00189394	0	0	0	0
Trabulsiella	0	0.00209096	0	0	0	0	0	0	0	0	0	0	0
Erysipelotrichaceae	0	0.000522739	0	0	0	0	0	0	0	0	0	0	0
Succinivibrio	0.00107933	0.00104548	0	0	0	0	0	0	0	0	0	0	0
Porphyromonas	0	0	0	0	0	0	0	0.000629327	0	0	0	0	0
GCA-900066755	0	0	0	0	0	0	0	0.000629327	0	0	0	0	0
Prevotellaceae_NK3B31_group	0	0	0	0.000600962	0	0	0	0	0	0	0	0.00125471	0
Parasutterella	0	0.000522739	0	0.00120192	0	0.000603865	0	0	0	0	0	0	0
Pseudomonas	0	0	0	0.00180288	0.000600601	0	0	0	0	0	0	0	0
uncultured	0	0.00104548	0	0	0	0	0	0	0	0	0	0	0
Candidatus_Soleaferrea	0	0.000522739	0	0	0	0	0	0	0	0	0	0	0
Christensenella	0	0.00104548	0	0	0	0	0	0	0	0	0	0	0
Sarcina	0	0	0	0	0	0	0	0	0	0	0	0	0.000502765
Methanobrevibacter	0	0	0	0	0	0	0	0	0	0	0	0.00125471	0
uncultured	0	0	0	0	0	0	0	0.000629327	0	0	0	0	0
Anaerococcus	0.000539665	0.000522739	0	0	0	0	0	0	0.00189394	0	0	0	0
Scardovia	0	0	0	0.000600962	0.000600601	0	0	0	0	0	0	0	0
Catabacter	0	0	0.000554939	0	0	0.000603865	0	0	0	0	0	0	0
Acinetobacter	0	0	0	0	0	0.00120773	0	0	0	0	0	0	0
Lachnospiraceae	0	0	0.000554939	0	0	0	0	0	0	0	0	0	0
Elusimicrobium	0	0.000522739	0	0	0	0	0	0	0	0	0	0	0
Izemoplasmatales	0	0	0	0	0.000600601	0	0	0	0	0	0	0	0
Clostridium_sensu_stricto_2	0	0	0	0	0	0	0	0	0.00126263	0	0	0	0
uncultured	0	0	0	0	0	0	0	0	0	0	0	0	0.000502765
Anaerofilum	0	0	0.000554939	0	0	0	0	0	0	0	0	0	0
Rikenellaceae	0	0	0	0	0	0.000603865	0	0	0	0	0	0	0
Coprobacillus	0	0	0	0	0	0	0	0	0	0	0	0	0.000502765
Brevibacterium	0	0	0	0	0	0	0	0	0	0	0	0.000627353	0
Gallicola	0	0	0	0	0	0	0	0	0	0	0	0.000627353	0
Methanosphaera	0	0	0.000554939	0	0	0	0	0	0	0	0	0	0
Mitochondria	0	0	0	0.000600962	0	0	0	0	0	0	0	0	0
Gemella	0	0	0	0	0	0	0	0	0	0	0	0.000627353	0
