# Supplementary material for: The effect of the administration form of antibiotic therapy on the gut microbiome in patients with infected diabetic foot ulcers - DFIATIM trial
Source: BMC Microbiol. 2025 May 28;25:339. doi: 10.1186/s12866-025-04041-0 (PMC12117690; doi:10.1186/s12866-025-04041-0)
Supplement: Supplementary file 12 — Supplementary Material 12: List of significantly abundant bacteria at genus levels in the fecal microbiome of control participants and patients with iDFUs treated with amoxicillin/clavulanic acid (AMC) and ceftazidime (CTZ) using bolus and continuous administration modes. [file 12866_2025_4041_MOESM12_ESM.xlsx]

## Sheet: AMC
genus	AMC-bolus: mean rel. freq. (%)	AMC-continuous: mean rel. freq. (%)	p-values	p-values (corrected)	Difference between means
[Eubacterium]_ruminantium_group	0.0	0.269645608629	0.0386805757965	0.0386805757965	-0.269645608629
Alistipes	1.04006163328	0.218284540318	0.0052627846786	0.0052627846786	0.821777092964
Anaerostipes	0.316726587913	0.10593220339	0.0459621155747	0.0459621155747	0.210794384523
Collinsella	4.07464475261	1.8875192604	0.0494752120149	0.0494752120149	2.18712549221
Coprococcus	0.149803115905	0.911658962506	0.0479520957637	0.0479520957637	-0.761855846602
Enterococcus	2.99820236261	0.0898818695429	0.00749144426417	0.00749144426417	2.90832049307
Frisingicoccus	0.0385208012327	0.385208012327	0.0162033873337	0.0162033873337	-0.346687211094
Lachnospiraceae_UCG-001	0.455829481253	0.898818695429	0.0417447650287	0.0417447650287	-0.442989214176
Lachnospiraceae_UCG-004	0.363807567197	0.0288906009245	0.0231041465918	0.0231041465918	0.334916966273
Ruminococcus	1.14492381442	3.27426810478	0.0108171372945	0.0108171372945	-2.12934429036
Sellimonas	1.97312104092	0.587442218798	0.000161292720642	0.000161292720642	1.38567882212
UC5-1-2E3	0.0963020030817	0.00642013353878	0.0495193410063	0.0495193410063	0.0898818695429
UCG-002	0.147663071392	0.642013353878	0.0105341483926	0.0105341483926	-0.494350282486

## Sheet: AMC-bolus-Control
genus	AMC-bolus: mean rel. freq. (%)	control: mean rel. freq. (%)	p-values	p-values (corrected)	Difference between means
Unassigned	10.3727957542	4.79470678872	4.48965848832e-05	4.48965848832e-05	5.57808896543
[Eubacterium]_brachy_group	0.0406608457456	0.00453185896855	0.0307832119607	0.0307832119607	0.036128986777
[Eubacterium]_coprostanoligenes_group	0.310306454374	0.0407867307169	0.00373885711132	0.00373885711132	0.269519723657
[Eubacterium]_fissicatena_group	0.0385208012327	0.0	0.0343931014629	0.0343931014629	0.0385208012327
[Eubacterium]_hallii_group	0.676254066085	2.12997371522	0.00121848132999	0.00121848132999	-1.45371964913
[Eubacterium]_ruminantium_group	0.0	0.575546089006	0.0297822340477	0.0297822340477	-0.575546089006
[Ruminococcus]_gnavus_group	2.91474062661	0.231124807396	0.0047037369021	0.0047037369021	2.68361581921
[Ruminococcus]_torques_group	7.284711522	2.50611800961	0.00499547347002	0.00499547347002	4.77859351239
Clostridia_UCG-014	0.141242937853	0.720565575999	0.0310680722198	0.0310680722198	-0.579322638146
Coprococcus	0.149803115905	2.16622858697	0.000119132629156	0.000119132629156	-2.01642547106
Dorea	0.385208012327	3.22668358561	0.000974671995646	0.000974671995646	-2.84147557328
Eggerthella	0.288906009245	0.0543823076226	0.0121530394193	0.0121530394193	0.234523701622
Eisenbergiella	0.27820578668	0.0317230127798	0.00594317549259	0.00594317549259	0.246482773901
Enterococcus	2.99820236261	0.0181274358742	0.00623888962431	0.00623888962431	2.98007492673
Erysipelatoclostridium	0.13910289334	0.0090637179371	0.0123343342131	0.0123343342131	0.130039175403
Faecalibacterium	2.6001540832	7.09235928578	0.000679446526275	0.000679446526275	-4.49220520257
Fusicatenibacter	0.425868858072	2.6511374966	0.000986046401905	0.000986046401905	-2.22526863853
Holdemanella	0.0	0.0997008973081	0.0328787378996	0.0328787378996	-0.0997008973081
Howardella	0.0	0.0407867307169	0.045675772607	0.045675772607	-0.0407867307169
Lachnoclostridium	1.9709809964	0.53022749932	0.00602582403238	0.00602582403238	1.44075349708
Lachnospiraceae_FCS020_group	0.029960623181	0.149551345962	0.0473673897615	0.0473673897615	-0.119590722781
Lachnospiraceae_ND3007_group	0.0235404896422	0.629928396628	0.00290765295859	0.00290765295859	-0.606387906986
Lachnospiraceae_UCG-001	0.455829481253	1.32783467778	0.0458116683571	0.0458116683571	-0.872005196532
Monoglobus	0.169063516521	0.598205383848	0.000964070982566	0.000964070982566	-0.429141867327
Negativibacillus	0.109142270159	0.0	0.0162696269109	0.0162696269109	0.109142270159
Roseburia	1.61573360726	6.4261760174	0.000536203996756	0.000536203996756	-4.81044241014
Ruminococcaceae	0.312446498887	0.0226592948427	0.0354459608061	0.0354459608061	0.289787204044
Ruminococcus	1.14492381442	3.5303181365	0.0157625516758	0.0157625516758	-2.38539432208
Sellimonas	1.97312104092	0.149551345962	2.9876863139e-07	2.9876863139e-07	1.82356969496
UBA1819	0.419448724533	0.0	0.00468750095813	0.00468750095813	0.419448724533
UC5-1-2E3	0.0963020030817	0.0	0.0344971262884	0.0344971262884	0.0963020030817

## Sheet: AMC-continuous-Control
genus	AMC-continuous: mean rel. freq. (%)	control: mean rel. freq. (%)	p-values	p-values (corrected)	Difference between means
Unassigned	19.1608885465	4.79470678872	0.00895606931928	0.00895606931928	14.3661817578
[Clostridium]_innocuum_group	0.109142270159	0.0	0.0361944586338	0.0361944586338	0.109142270159
[Eubacterium]_brachy_group	0.0417308680021	0.00453185896855	0.0221614272211	0.0221614272211	0.0371990090335
[Eubacterium]_coprostanoligenes_group	0.356317411402	0.0407867307169	0.00429071298808	0.00429071298808	0.315530680685
[Eubacterium]_hallii_group	0.642013353878	2.12997371522	0.00122221003565	0.00122221003565	-1.48796036134
[Ruminococcus]_gnavus_group	1.43810991269	0.231124807396	0.045341753743	0.045341753743	1.20698510529
Anaerostipes	0.10593220339	0.629928396628	0.0470430803747	0.0470430803747	-0.523996193238
Clostridia_UCG-014	0.0642013353878	0.720565575999	0.0124626164449	0.0124626164449	-0.656364240611
Coprococcus	0.911658962506	2.16622858697	0.0253319718294	0.0253319718294	-1.25456962446
Dorea	0.176553672316	3.22668358561	0.000493835933378	0.000493835933378	-3.05012991329
Eisenbergiella	0.243965074474	0.0317230127798	0.0401806887238	0.0401806887238	0.212242061694
Enterobacter	0.844247560349	0.00453185896855	0.01764484479	0.01764484479	0.839715701381
Eubacterium	0.414098613251	0.0	0.0114185574055	0.0114185574055	0.414098613251
Fusicatenibacter	0.539291217257	2.6511374966	0.00164896096046	0.00164896096046	-2.11184627934
Howardella	0.0	0.0407867307169	0.045675772607	0.045675772607	-0.0407867307169
Lachnoclostridium	2.18284540318	0.53022749932	0.00585832602911	0.00585832602911	1.65261790386
Lachnospiraceae_FCS020_group	0.0224704673857	0.149551345962	0.0363673894004	0.0363673894004	-0.127080878576
Lachnospiraceae_ND3007_group	0.0930919363123	0.629928396628	0.00789157303306	0.00789157303306	-0.536836460316
Monoglobus	0.125192604006	0.598205383848	0.000296383956126	0.000296383956126	-0.473012779842
Roseburia	2.18605546995	6.4261760174	0.00659098460393	0.00659098460393	-4.24012054745
Turicibacter	0.436569080637	0.0362548717484	0.0410178801718	0.0410178801718	0.400314208888

## Sheet: CTZ
genus	CTZ-bolus: mean rel. freq. (%)	CTZ-continuous: mean rel. freq. (%)	p-values	p-values (corrected)	Difference between means
Escherichia-Shigella	0.282485875706	1.28402670776	0.0259745408178	0.0259745408178	-1.00154083205
Eubacterium	0.4329004329	0.0	0.0488871267143	0.0488871267143	0.4329004329

## Sheet: CTZ-bolus-Control
genus	CTZ-bolus: mean rel. freq. (%)	control: mean rel. freq. (%)	p-values	p-values (corrected)	Difference between means
Unassigned	8.03800719055	4.79470678872	0.0354184984587	0.0354184984587	3.24330040182
[Eubacterium]_brachy_group	0.0550297160467	0.00453185896855	0.0399051971837	0.0399051971837	0.0504978570781
[Eubacterium]_ruminantium_group	0.0	0.575546089006	0.0297822340477	0.0297822340477	-0.575546089006
[Ruminococcus]_torques_group	5.41492405899	2.50611800961	0.0417974959593	0.0417974959593	2.90880604938
Coprococcus	0.884144104483	2.16622858697	0.0190728858488	0.0190728858488	-1.28208448248
Dorea	0.293491818916	3.22668358561	0.000721723750358	0.000721723750358	-2.93319176669
Eubacterium	0.4329004329	0.0	0.0488871267143	0.0488871267143	0.4329004329
Holdemanella	0.0	0.0997008973081	0.0328787378996	0.0328787378996	-0.0997008973081
Howardella	0.0	0.0407867307169	0.045675772607	0.045675772607	-0.0407867307169
Lachnoclostridium	1.6912466065	0.53022749932	0.0194787315162	0.0194787315162	1.16101910718
Lachnospiraceae_FCS020_group	0.00366864773644	0.149551345962	0.0156052941778	0.0156052941778	-0.145882698226
Lachnospiraceae_ND3007_group	0.187101034559	0.629928396628	0.0361758673071	0.0361758673071	-0.44282736207
Monoglobus	0.190769682295	0.598205383848	0.00223590673461	0.00223590673461	-0.407435701553
Roseburia	2.74047985912	6.4261760174	0.0132330082644	0.0132330082644	-3.68569615828
Sellimonas	1.97740112994	0.149551345962	0.0103139478483	0.0103139478483	1.82784978398
Subdoligranulum	0.642013353878	2.31124807396	0.0156512469656	0.0156512469656	-1.66923472008
UBA1819	0.370533421381	0.0	0.0114483759929	0.0114483759929	0.370533421381

## Sheet: CTZ-continuous-Control
genus	CTZ-continuous: mean rel. freq. (%)	control: mean rel. freq. (%)	p-values	p-values (corrected)	Difference between means
[Clostridium]_innocuum_group	0.0866718027735	0.0	0.0204125133748	0.0204125133748	0.0866718027735
[Eubacterium]_brachy_group	0.0834617360041	0.00453185896855	0.0292995073596	0.0292995073596	0.0789298770356
[Eubacterium]_ruminantium_group	0.0	0.575546089006	0.0297822340477	0.0297822340477	-0.575546089006
[Ruminococcus]_gnavus_group	3.27105803801	0.231124807396	0.0175526085249	0.0175526085249	3.03993323061
[Ruminococcus]_torques_group	6.52606574217	2.50611800961	0.00454067319565	0.00454067319565	4.01994773256
Actinomyces	0.0642013353878	0.0090637179371	0.0184459799597	0.0184459799597	0.0551376174507
Clostridium_sensu_stricto_1	0.0	0.222061089459	0.0457786976401	0.0457786976401	-0.222061089459
Dorea	0.796096558808	3.22668358561	0.00500725163363	0.00500725163363	-2.4305870268
Eggerthella	0.439779147406	0.0543823076226	0.00820313494393	0.00820313494393	0.385396839784
Enterococcus	6.54853620955	0.0181274358742	0.0372928427071	0.0372928427071	6.53040877368
Lachnoclostridium	1.33538777607	0.53022749932	0.0460954706734	0.0460954706734	0.805160276746
Lachnospiraceae_FCS020_group	0.0	0.149551345962	0.0134747829323	0.0134747829323	-0.149551345962
Lachnospiraceae_ND3007_group	0.144453004622	0.629928396628	0.0198490377893	0.0198490377893	-0.485475392006
Lachnospiraceae_UCG-008	0.173343605547	1.24172935738	0.0116549993886	0.0116549993886	-1.06838575184
Monoglobus	0.160503338469	0.598205383848	0.00151465284797	0.00151465284797	-0.437702045379
Parabacteroides	1.55367231638	0.602737242817	0.0032273748695	0.0032273748695	0.950935073567
Roseburia	1.69170518747	6.4261760174	0.000873441306676	0.000873441306676	-4.73447082993
Sellimonas	1.27439650745	0.149551345962	0.0296892905981	0.0296892905981	1.12484516149
Subdoligranulum	0.57781201849	2.31124807396	0.0131203831492	0.0131203831492	-1.73343605547
