# Supplementary material for: The effect of the administration form of antibiotic therapy on the gut microbiome in patients with infected diabetic foot ulcers - DFIATIM trial
Source: BMC Microbiol. 2025 May 28;25:339. doi: 10.1186/s12866-025-04041-0 (PMC12117690; doi:10.1186/s12866-025-04041-0)
Supplement: Supplementary file 13 — Supplementary Material 13: Predicted functional KEGG pathways at level 3 in the fecal microbiomes of control participants and patients with iDFUs treated with amoxicillin/clavulanic acid (AMC) and ceftazidime (CTZ) using bolus and continuous administration modes. p-value ≤ 0.05 was considered statistically significant. [file 12866_2025_4041_MOESM13_ESM.xlsx]

## Sheet: AMC bolus-continuous
Level 1	Level 2	Level 3	AMC-bolus: mean rel. freq. (%)	AMC-bolus: std. dev. (%)	AMC-continuous: mean rel. freq. (%)	AMC-continuous: std. dev. (%)	p-values	p-values (corrected)	Difference between means	95.0% lower CI	95.0% upper CI	Note	1	1: parent seq. count	1: rel. freq. (%)	103	103: parent seq. count	103: rel. freq. (%)	104	104: parent seq. count	104: rel. freq. (%)	105	105: parent seq. count	105: rel. freq. (%)	108	108: parent seq. count	108: rel. freq. (%)	109	109: parent seq. count	109: rel. freq. (%)	11	11: parent seq. count	11: rel. freq. (%)	110	110: parent seq. count	110: rel. freq. (%)	118	118: parent seq. count	118: rel. freq. (%)	12	12: parent seq. count	12: rel. freq. (%)	122	122: parent seq. count	122: rel. freq. (%)	125	125: parent seq. count	125: rel. freq. (%)	134
Cellular Processes	Cell motility	Bacterial chemotaxis	0.31268160744	0.093951068808	0.39736175169	0.0988820580613	0.00210284861195	0.00210284861195	-0.0846801442499	-0.137023899822	-0.0323363886782		593057.55	138757117.04	0.427406941461	21471.91	5863226.75	0.366213194808	38378.23	10945855.52	0.350618824905	52522.75	12681045.24	0.414183129276	36930.16	8943641.67	0.41292083653	53154.42	12503205.61	0.425126336861	52851.64	13295164.21	0.397525289385	27902.95	7644567.38	0.365003650475	31666.94	11223456.0	0.282149633767	58323.65	20240896.92	0.28814755705	31826.74	18763723.78	0.169618463654	18005.0	7357204.66	0.244726099546	8906.78
Cellular Processes	Cell motility	Bacterial motility proteins	0.674843041492	0.344489856448	0.853951270914	0.270064152922	0.0311123810178	0.0311123810178	-0.179108229422	-0.341364996693	-0.016851462151		1925298.13	138757117.04	1.38753108386	62361.5	5863226.75	1.0636037571	94744.18	10945855.52	0.865571264182	122226.36	12681045.24	0.96385083159	70386.29	8943641.67	0.786998099847	107346.12	12503205.61	0.858548786194	111313.45	13295164.21	0.837247650663	62230.13	7644567.38	0.814043841942	53383.64	11223456.0	0.47564350945	116916.61	20240896.92	0.577625638143	63704.85	18763723.78	0.339510700258	33170.78	7357204.66	0.450861183465	18327.24
Cellular Processes	Cell motility	Flagellar assembly	0.263521295546	0.188040876767	0.371069860252	0.177434770538	0.0319785098329	0.0319785098329	-0.107548564705	-0.205462837147	-0.00963429226372		886338.12	138757117.04	0.638769483618	27647.16	5863226.75	0.471534893308	39509.37	10945855.52	0.36095278188	52941.5	12681045.24	0.417485301866	28734.15	8943641.67	0.321280201737	48757.92	12503205.61	0.389963354366	47889.66	13295164.21	0.36020359917	27065.92	7644567.38	0.35405430621	19286.32	11223456.0	0.171839404903	47769.2	20240896.92	0.236003375684	20039.25	18763723.78	0.106797830937	11210.01	7357204.66	0.152367788013	7289.29
Cellular Processes	Unclassified	Germination	0.0416716320356	0.0186611503799	0.0502203230543	0.0123892446706	0.0403898102258	0.0403898102258	-0.0085486910187	-0.0167100467138	-0.000387335323611		17547.29	138757117.04	0.0126460468294	1439.17	5863226.75	0.0245456991749	4058.99	10945855.52	0.0370824372072	5745.67	12681045.24	0.0453091199602	5270.84	8943641.67	0.058933935353	6997.15	12503205.61	0.0559628483947	8023.26	13295164.21	0.0603472049933	3432.99	7644567.38	0.044907577229	4285.34	11223456.0	0.038182000268	9658.67	20240896.92	0.0477185869686	6851.2	18763723.78	0.0365130081871	2645.54	7357204.66	0.0359584940512	1229.01
Cellular Processes	Unclassified	Other transporters	0.331079865311	0.0343458751398	0.357831727435	0.0414557446611	0.0137719395071	0.0137719395071	-0.0267518621237	-0.0477551394974	-0.00574858474996		416816.02	138757117.04	0.300392534013	18983.05	5863226.75	0.323764555072	35402.81	10945855.52	0.323435750959	40641.22	12681045.24	0.320487934794	29419.39	8943641.67	0.328941957712	45817.37	12503205.61	0.366444985623	45816.84	13295164.21	0.344612817686	26234.23	7644567.38	0.343174815473	36260.06	11223456.0	0.323073926605	70194.24	20240896.92	0.346794118252	64967.81	18763723.78	0.346241560373	22609.65	7357204.66	0.307313049519	8442.19
Cellular Processes	Unclassified	Sporulation	0.893425134334	0.363297488202	1.07471009721	0.289018502935	0.0396156435986	0.0396156435986	-0.18128496288	-0.353647596196	-0.00892232956489		422853.08	138757117.04	0.304743345077	30852.65	5863226.75	0.526205983761	83739.42	10945855.52	0.765033120042	109614.58	12681045.24	0.8643970424	105531.82	8943641.67	1.17996476037	144139.82	12503205.61	1.15282291995	169932.67	13295164.21	1.27815397626	66246.37	7644567.38	0.866581020311	97352.33	11223456.0	0.867400647359	194949.98	20240896.92	0.963148919588	145964.78	18763723.78	0.777909447567	55774.83	7357204.66	0.758098117118	26252.46
Environmental Information Processing	Signal Transduction	MAPK signaling pathway - yeast	0.037374981579	0.00734449047783	0.0420190220964	0.00606700441142	0.0113363002782	0.0113363002782	-0.00464404051734	-0.00819599879895	-0.00109208223574		36950.1	138757117.04	0.026629336778	2014.01	5863226.75	0.0343498569282	4050.99	10945855.52	0.0370093501837	4922.69	12681045.24	0.0388192763832	3530.68	8943641.67	0.0394769840997	4989.26	12503205.61	0.0399038467064	6342.26	13295164.21	0.047703510087	3198.48	7644567.38	0.0418399085391	3848.61	11223456.0	0.0342907746063	8521.04	20240896.92	0.0420981344536	8713.54	18763723.78	0.0464382235753	3459.98	7357204.66	0.0470284593116	1048.67
Environmental Information Processing	Membrane transport	Phosphotransferase system (PTS)	0.574962671205	0.349921203088	0.406472618398	0.205177239146	0.0246207069481	0.0246207069481	0.168490052807	0.0223313563696	0.314648749244		1349267.26	138757117.04	0.972394994061	42017.71	5863226.75	0.716631162184	68362.47	10945855.52	0.624551181724	78078.51	12681045.24	0.615710365528	41540.08	8943641.67	0.464464940935	41176.45	12503205.61	0.329327144449	60568.49	13295164.21	0.455567821828	32063.41	7644567.38	0.419427397342	63289.87	11223456.0	0.563907142328	55940.51	20240896.92	0.276373671686	49721.32	18763723.78	0.264986420515	14181.96	7357204.66	0.192762885571	13326.52
Environmental Information Processing	Signaling Molecules and Interaction	Ion channels	0.0169167739742	0.0119519331866	0.0109092405092	0.00654776234383	0.0168233244077	0.0168233244077	0.00600753346498	0.00112369438434	0.0108913725456		30029.4	138757117.04	0.0216417007218	1201.62	5863226.75	0.0204941758393	2106.68	10945855.52	0.0192463713426	1971.98	12681045.24	0.0155506108738	670.51	8943641.67	0.00749705796297	846.88	12503205.61	0.00677330299458	1345.4	13295164.21	0.0101194688441	1006.81	7644567.38	0.0131702678511	2424.28	11223456.0	0.0216001203194	862.23	20240896.92	0.0042598408727	2677.75	18763723.78	0.0142708879719	1033.78	7357204.66	0.0140512606047	498.67
Genetic Information Processing	Transcription	Transcription machinery	0.993381726833	0.177023590183	1.08667709217	0.1515755685	0.0365769158187	0.0365769158187	-0.0932953653334	-0.180549382991	-0.00604134767534		867755.17	138757117.04	0.625377053452	46567.71	5863226.75	0.794233482442	100929.26	10945855.52	0.922077400123	121058.16	12681045.24	0.954638657215	98842.97	8943641.67	1.10517587407	143306.87	12503205.61	1.14616102838	153042.39	13295164.21	1.15111319862	80142.23	7644567.38	1.04835533545	108659.75	11223456.0	0.96814875917	222685.95	20240896.92	1.10017827214	200478.31	18763723.78	1.06843562797	79227.75	7357204.66	1.07687299268	28059.43
Human diseases	Neurodegenerative disease	Amyotrophic lateral sclerosis (ALS)	0.0174450657573	0.0100472125339	0.0124723911287	0.00768222541332	0.0375217446579	0.0375217446579	0.00497267462861	0.000297271615786	0.00964807764144		47386.22	138757117.04	0.0341504789166	1396.16	5863226.75	0.0238121440553	1757.49	10945855.52	0.016056214124	1729.5	12681045.24	0.013638465657	560.67	8943641.67	0.00626892289167	982.7	12503205.61	0.00785958441901	1303.46	13295164.21	0.00980401580162	892.49	7644567.38	0.011674826784	1694.43	11223456.0	0.0150972213906	1312.58	20240896.92	0.00648479168284	1093.21	18763723.78	0.00582618894212	719.27	7357204.66	0.00977640331131	214.17
Human diseases	Infectious disease: bacterial	Epithelial cell signaling in Helicobacter pylori infection	0.09461266602	0.0187233366547	0.107438004825	0.0133507276465	0.00352649266811	0.00352649266811	-0.0128253388055	-0.0212636448685	-0.0043870327425		109254.32	138757117.04	0.0787378134763	5062.82	5863226.75	0.0863486986922	10882.83	10945855.52	0.0994242065421	12766.52	12681045.24	0.100674035605	10772.85	8943641.67	0.120452612006	13342.92	12503205.61	0.106715992812	14282.65	13295164.21	0.107427405742	8393.96	7644567.38	0.109802943486	10915.29	11223456.0	0.097254268204	21247.04	20240896.92	0.104970842369	20799.76	18763723.78	0.110850917674	8663.42	7357204.66	0.11775423412	2967.34
Human diseases	Neurodegenerative disease	Huntington's disease	0.0299341102289	0.0142610489615	0.0219959210368	0.0104500613265	0.0176711893005	0.0176711893005	0.00793818919212	0.00143212063543	0.0144442577488		76060.09	138757117.04	0.0548152711894	2370.41	5863226.75	0.0404284210908	3025.0	10945855.52	0.0276360307741	3323.59	12681045.24	0.026209117128	1520.84	8943641.67	0.0170047063167	2134.36	12503205.61	0.0170705022902	1923.85	13295164.21	0.0144702988967	2038.31	7644567.38	0.0266635101593	3370.36	11223456.0	0.030029609418	4542.55	20240896.92	0.0224424343346	4359.38	18763723.78	0.0232330216065	2420.14	7357204.66	0.0328948304668	431.67
Human diseases	Cancer: overview	Pathways in cancer	0.048254667668	0.00506419116781	0.0512051878572	0.00509064842907	0.0353863751003	0.0353863751003	-0.00295052018919	-0.0056907980379	-0.000210242340477		65047.87	138757117.04	0.0468789431401	2978.46	5863226.75	0.0507989905047	5577.83	10945855.52	0.0509583740605	6309.14	12681045.24	0.0497525233969	4752.84	8943641.67	0.0531421111821	6970.87	12503205.61	0.0557526622967	6313.36	13295164.21	0.0474861378188	3989.65	7644567.38	0.0521893496608	5610.94	11223456.0	0.0499929789897	9950.48	20240896.92	0.0491602720933	10428.05	18763723.78	0.0555755889517	4285.04	7357204.66	0.058242772874	1253.34
Human diseases	Immune Diseases	Primary immunodeficiency	0.0552364330444	0.0142620917896	0.0437301373666	0.0134895557801	0.00309219638243	0.00309219638243	0.0115062956778	0.00406951335035	0.0189430780053		62494.81	138757117.04	0.0450389942751	2309.95	5863226.75	0.0393972482814	4342.17	10945855.52	0.0396695351228	5239.31	12681045.24	0.0413160737214	3820.18	8943641.67	0.0427139205813	4981.43	12503205.61	0.0398412227662	5445.06	13295164.21	0.0409551917825	3057.81	7644567.38	0.0399997782478	6146.03	11223456.0	0.0547605835493	8590.04	20240896.92	0.0424390284381	8433.26	18763723.78	0.0449444902242	4547.58	7357204.66	0.0618112477518	1370.67
Human diseases	Cancer: specific types	Prostate cancer	0.0401363370623	0.00853662851923	0.045433813903	0.00696393856111	0.0123122335185	0.0123122335185	-0.0052974768407	-0.00939935824924	-0.00119559543216		41646.95	138757117.04	0.0300142802679	2181.71	5863226.75	0.037210056732	4552.83	10945855.52	0.0415940991701	5184.3	12681045.24	0.0408822766726	4160.17	8943641.67	0.0465153922026	6235.87	12503205.61	0.049874169829	6049.61	13295164.21	0.0455023338143	3499.32	7644567.38	0.0457752522289	4786.51	11223456.0	0.0426473806286	9543.9	20240896.92	0.0471515666411	9232.22	18763723.78	0.0492024936428	3674.37	7357204.66	0.0499424736677	1177.34
Human diseases	Infectious disease: bacterial	Staphylococcus aureus infection	0.0343320281628	0.041520905682	0.0102448252096	0.00877384822617	0.00193353169339	0.00193353169339	0.0240872029532	0.00942451091691	0.0387498949895		26753.23	138757117.04	0.0192806182275	838.45	5863226.75	0.0143001462463	1422.33	10945855.52	0.0129942332731	3123.24	12681045.24	0.0246292000453	1980.69	8943641.67	0.0221463479093	1256.02	12503205.61	0.0100455838221	1413.86	13295164.21	0.0106343929091	493.98	7644567.38	0.00646184375708	6826.31	11223456.0	0.0608218181637	3491.59	20240896.92	0.017250174307	2094.83	18763723.78	0.0111642551583	982.91	7357204.66	0.0133598295198	299.0
Metabolism	Carbohydrate metabolism	Ascorbate and aldarate metabolism	0.163257065261	0.0909232581364	0.118471531248	0.0610523460551	0.0286551426852	0.0286551426852	0.0447855340127	0.00483789667353	0.0847331713519		529857.15	138757117.04	0.381859439936	16736.63	5863226.75	0.285450839847	23243.81	10945855.52	0.212352611064	27165.69	12681045.24	0.214222798562	10280.87	8943641.67	0.114951720779	12047.61	12503205.61	0.0963561695759	14495.92	13295164.21	0.109031522823	9334.25	7644567.38	0.122103050912	14249.71	11223456.0	0.126963655402	24634.44	20240896.92	0.12170626676	21833.17	18763723.78	0.116358406551	8776.16	7357204.66	0.119286609597	3144.5
Metabolism	Xenobiotics biodegradation and metabolism	Benzoate degradation	0.1531179617	0.0278425341822	0.171109625593	0.0350235190436	0.0446472153889	0.0446472153889	-0.0179916638931	-0.0355325253753	-0.000450802410829		228093.6	138757117.04	0.164383351907	8833.63	5863226.75	0.150661578968	17332.13	10945855.52	0.158344224153	20156.49	12681045.24	0.158949752316	13928.21	8943641.67	0.155733095242	18053.88	12503205.61	0.144394010329	20321.75	13295164.21	0.152850688258	13786.61	7644567.38	0.180345195675	17547.48	11223456.0	0.156346494342	26074.4	20240896.92	0.128820378381	24339.29	18763723.78	0.129714604017	8454.9	7357204.66	0.114920005501	3847.18
Metabolism	Carbohydrate metabolism	Carbohydrate metabolism unclassified	0.198483390269	0.0432022261882	0.172142904337	0.050323727317	0.0453162157208	0.0453162157208	0.0263404859314	0.000574172092158	0.0521067997706		400989.57	138757117.04	0.288986668615	14033.8	5863226.75	0.239352844404	21611.58	10945855.52	0.197440757011	25468.09	12681045.24	0.200835889455	15605.06	8943641.67	0.174482169297	20862.78	12503205.61	0.166859449095	22525.82	13295164.21	0.169428670787	12615.61	7644567.38	0.165027128062	20189.27	11223456.0	0.179884609518	42521.17	20240896.92	0.210075522681	36685.48	18763723.78	0.195512790692	15119.39	7357204.66	0.205504545527	4524.18
Metabolism	Energy metabolism	Carbon fixation pathways in prokaryotes	0.827508769542	0.0937630173339	0.878449549587	0.0794740412764	0.0304943917589	0.0304943917589	-0.0509407800447	-0.0969054585049	-0.00497610158448		1157460.57	138757117.04	0.834163028673	49765.9	5863226.75	0.848780068074	93210.99	10945855.52	0.85156422748	105696.2	12681045.24	0.83349753904	74605.14	8943641.67	0.834169600625	110376.71	12503205.61	0.882787290259	109347.24	13295164.21	0.82245873968	71177.21	7644567.38	0.931082250465	95098.54	11223456.0	0.847319577856	185850.8	20240896.92	0.918194488785	192664.37	18763723.78	1.02679176191	74596.23	7357204.66	1.01392082248	22279.22
Metabolism	Xenobiotics biodegradation and metabolism	Chloroalkane and chloroalkene degradation	0.16281534802	0.0259146085032	0.148337491314	0.0169415686712	0.0126695729131	0.0126695729131	0.0144778567058	0.00321356611086	0.0257421473007		218499.97	138757117.04	0.157469378624	9941.51	5863226.75	0.169556976455	18863.13	10945855.52	0.172331253282	22295.46	12681045.24	0.175817210475	14979.2	8943641.67	0.167484348688	18464.98	12503205.61	0.147681967137	22356.54	13295164.21	0.168155425889	10720.14	7644567.38	0.140232134366	17024.82	11223456.0	0.151689639983	32974.74	20240896.92	0.162911456594	28782.67	18763723.78	0.153395297956	10703.49	7357204.66	0.145483107982	4454.5
Metabolism	Lipid metabolism	Fatty acid biosynthesis	0.507584781886	0.0686525696432	0.554150954643	0.0628260477506	0.0103350988889	0.0103350988889	-0.0465661727576	-0.0816814927582	-0.011450852757		527774.76	138757117.04	0.380358695293	25928.71	5863226.75	0.44222594666	53100.31	10945855.52	0.485117950835	61113.28	12681045.24	0.481926204373	50270.93	8943641.67	0.56208569009	70681.71	12503205.61	0.56530870726	74819.38	13295164.21	0.562756343722	41706.33	7644567.38	0.545568217622	60739.41	11223456.0	0.541182769372	103807.48	20240896.92	0.512860079325	99136.04	18763723.78	0.528338837015	36952.66	7357204.66	0.502264945828	13509.54
Metabolism	Lipid metabolism	Fatty acid metabolism	0.210331864521	0.0336457781195	0.182665314305	0.0409701252794	0.0100246354132	0.0100246354132	0.0276665502168	0.00696162849471	0.0483714719388		380772.33	138757117.04	0.274416432197	14265.48	5863226.75	0.243304252219	22971.3	10945855.52	0.209862992966	26924.36	12681045.24	0.212319721998	15948.88	8943641.67	0.178326464638	20952.18	12503205.61	0.167574465729	26911.25	13295164.21	0.20241382186	16181.91	7644567.38	0.211678558061	21586.91	11223456.0	0.192337458266	36970.01	20240896.92	0.182650058177	34299.94	18763723.78	0.182799216201	13728.64	7357204.66	0.186601306263	5179.18
Metabolism	Biosynthesis of other secondary metabolites	Flavone and flavonol biosynthesis	0.00404544238064	0.00373690745363	0.00220742200593	0.00210443859207	0.0201993216321	0.0201993216321	0.00183802037471	0.000297780798021	0.00337825995139		173.05	138757117.04	0.000124714323626	110.74	5863226.75	0.0018887210869	192.49	10945855.52	0.00175856514503	191.74	12681045.24	0.00151202047127	61.5	8943641.67	0.000687639356195	115.0	12503205.61	0.000919764127593	213.3	13295164.21	0.00160434272666	97.0	7644567.38	0.00126887494319	216.5	11223456.0	0.00192899584584	2285.0	20240896.92	0.0112890254272	1036.79	18763723.78	0.00552550235847	262.6	7357204.66	0.00356929040492	55.0
Metabolism	Metabolism of cofactors and vitamins	Folate biosynthesis	0.325200102189	0.0389885796367	0.294137439099	0.0620625624568	0.0395081295945	0.0395081295945	0.0310626630899	0.00157863075994	0.0605466954199		409506.92	138757117.04	0.295124984387	18037.55	5863226.75	0.307638622368	33324.17	10945855.52	0.304445549634	35585.6	12681045.24	0.280620400973	26392.23	8943641.67	0.295094895053	37437.83	12503205.61	0.299425852599	40809.27	13295164.21	0.306948220837	26379.53	7644567.38	0.34507551165	43086.17	11223456.0	0.383893962787	68101.12	20240896.92	0.336453074531	62666.25	18763723.78	0.333975551627	27396.13	7357204.66	0.372371454459	9294.02
Metabolism	Carbohydrate metabolism	Fructose and mannose metabolism	0.907508304536	0.114573765875	0.82879255149	0.118603224475	0.0156547291696	0.0156547291696	0.0787157530454	0.0155593856461	0.141872120445		1337646.56	138757117.04	0.964020144361	52357.61	5863226.75	0.892982861357	100493.04	10945855.52	0.918092147447	115254.64	12681045.24	0.908873344576	82205.99	8943641.67	0.919155675431	102623.3	12503205.61	0.820775913002	116875.57	13295164.21	0.879083312954	66071.74	7644567.38	0.864296652978	110436.24	11223456.0	0.983977127901	173525.24	20240896.92	0.857300151697	159474.16	18763723.78	0.849906776873	65985.38	7357204.66	0.896881126044	24941.22
Metabolism	Lipid metabolism	Glycerolipid metabolism	0.455970876337	0.0467849656748	0.43347341194	0.0297225088919	0.0290000641966	0.0290000641966	0.0224974643964	0.00238517253512	0.0426097562577		599298.56	138757117.04	0.431904735976	26036.7	5863226.75	0.444067765245	49449.88	10945855.52	0.45176806792	57866.3	12681045.24	0.456321217256	41318.44	8943641.67	0.461986755782	55013.1	12503205.61	0.439991964589	62851.56	13295164.21	0.472740005368	30433.54	7644567.38	0.398106766377	54125.16	11223456.0	0.482250387047	82024.89	20240896.92	0.405243356182	72584.59	18763723.78	0.386834675521	27697.1	7357204.66	0.376462274464	11879.55
Metabolism	Carbohydrate metabolism	Inositol phosphate metabolism	0.109323325581	0.0199840864103	0.0943409741821	0.0172283088712	0.00366239778087	0.00366239778087	0.0149823513988	0.0050959210002	0.0248687817974		213950.33	138757117.04	0.15419052699	7204.26	5863226.75	0.122871932251	11235.63	10945855.52	0.10264734428	13469.62	12681045.24	0.106218531242	8036.36	8943641.67	0.0898555677488	10839.53	12503205.61	0.0866940074258	13282.43	13295164.21	0.0999042192349	7776.81	7644567.38	0.101729890175	13024.93	11223456.0	0.11605097396	18337.82	20240896.92	0.0905978626959	19838.81	18763723.78	0.105729599479	8337.05	7357204.66	0.113318174297	2818.67
Metabolism	Metabolism of Terpenoids and Polyketid	Limonene and pinene degradation	0.0473886329693	0.00768717916304	0.0394581351393	0.0119262543521	0.00767746269198	0.00767746269198	0.00793049783003	0.00223746994356	0.0136235257165		66290.1	138757117.04	0.0477741981198	3024.9	5863226.75	0.051591045835	5220.5	10945855.52	0.0476938507955	6640.9	12681045.24	0.0523687115243	4437.0	8943641.67	0.0496106637957	5043.17	12503205.61	0.0403350161335	6001.54	13295164.21	0.0451407737821	3231.32	7644567.38	0.0422694946539	5110.62	11223456.0	0.045535172054	10327.39	20240896.92	0.0510223931322	8497.54	18763723.78	0.0452870661476	2870.83	7357204.66	0.0390206625025	1189.5
Metabolism	Lipid metabolism	Lipid metabolism unclassified	0.164269224487	0.0211320755608	0.176125175944	0.0175677717198	0.0242458724484	0.0242458724484	-0.011855951457	-0.0221098220026	-0.0016020809115		215109.52	138757117.04	0.155025936391	8526.7	5863226.75	0.145426748164	17231.82	10945855.52	0.157427804236	20034.65	12681045.24	0.157988948236	15923.69	8943641.67	0.17804481203	20230.7	12503205.61	0.161804105531	23845.26	13295164.21	0.179352880667	13009.51	7644567.38	0.170179806826	17473.91	11223456.0	0.155690992151	32299.44	20240896.92	0.159575141989	28061.98	18763723.78	0.149554429222	11040.12	7357204.66	0.150058622944	4292.18
Metabolism	Metabolism of Cofactors and Vitamins	Lipoic acid metabolism	0.0341610334409	0.0191773850633	0.0243317572001	0.0119668286736	0.0194977820767	0.0194977820767	0.0098292762408	0.00164035240851	0.0180182000731		82254.68	138757117.04	0.0592796115649	2953.04	5863226.75	0.0503654408385	3772.33	10945855.52	0.0344635464364	3972.9	12681045.24	0.0313294363738	1794.01	8943641.67	0.0200590549822	2911.71	12503205.61	0.0232877078953	1855.4	13295164.21	0.0139554500471	2685.98	7644567.38	0.0351358012361	4133.37	11223456.0	0.0368279610131	8753.23	20240896.92	0.0432452674138	8984.99	18763723.78	0.047884898037	4239.35	7357204.66	0.0576217489646	706.0
Metabolism	Amino acid metabolism	Lysine degradation	0.111762139919	0.0176256446537	0.101042143062	0.0188627904301	0.0349040647001	0.0349040647001	0.0107199968573	0.000792827845176	0.0206471658695		194152.91	138757117.04	0.139922848025	7737.12	5863226.75	0.131960102004	12469.99	10945855.52	0.113924306576	14926.89	12681045.24	0.117710249569	9121.85	8943641.67	0.101992570103	13059.38	12503205.61	0.104448254371	14768.49	13295164.21	0.111081666738	8402.46	7644567.38	0.109914133558	12197.51	11223456.0	0.108678734964	23593.59	20240896.92	0.116563955112	19169.96	18763723.78	0.102165008528	7460.55	7357204.66	0.101404682142	2511.67
Metabolism	Xenobiotics biodegradation and metabolism	Naphthalene degradation	0.0877027022005	0.0199062194955	0.078278583543	0.0106420463601	0.0229795586846	0.0229795586846	0.00942411865759	0.00134973239686	0.0174985049183		172186.2	138757117.04	0.124091797	6420.11	5863226.75	0.109497897212	9911.65	10945855.52	0.0905516246025	11180.72	12681045.24	0.088168757294	6966.35	8943641.67	0.0778916492525	9169.38	12503205.61	0.073336233011	9951.63	13295164.21	0.0748515012136	6903.64	7644567.38	0.0903077918845	9310.48	11223456.0	0.0829555530845	18555.52	20240896.92	0.0916734079193	17499.15	18763723.78	0.0932605393533	6036.01	7357204.66	0.0820421651829	2091.5
Metabolism	Energy metabolism	Nitrogen metabolism	0.742729461659	0.0869504104081	0.69747705179	0.0566661086518	0.0196433618015	0.0196433618015	0.0452524098694	0.00750411222855	0.0830007075103		1291523.96	138757117.04	0.93078033585	48677.61	5863226.75	0.83021878695	81845.61	10945855.52	0.747731503037	91378.83	12681045.24	0.72059383332	58478.97	8943641.67	0.65386083385	86620.69	12503205.61	0.692787855386	87657.54	13295164.21	0.659318972037	52538.56	7644567.38	0.687266622013	80681.3	11223456.0	0.718863244976	157922.75	20240896.92	0.780216166429	139414.54	18763723.78	0.743000385396	56447.54	7357204.66	0.767241671377	18118.55
Metabolism	Metabolism of Cofactors and Vitamins	Pantothenate and CoA biosynthesis	0.612001066567	0.0502577201114	0.637939659831	0.0304125463515	0.0174837777434	0.0174837777434	-0.0259385932641	-0.0471615978057	-0.00471558872251		760138.56	138757117.04	0.547819510967	34376.03	5863226.75	0.586298832806	69293.47	10945855.52	0.633056684088	80294.64	12681045.24	0.63318629088	60559.62	8943641.67	0.677124847288	82542.51	12503205.61	0.660170779996	86437.65	13295164.21	0.650143530645	50396.45	7644567.38	0.659245284852	73722.27	11223456.0	0.656858903354	126175.29	20240896.92	0.623368077505	119606.4	18763723.78	0.637434239612	48603.3	7357204.66	0.660621829161	17965.72
Metabolism	Amino acid metabolism	Phenylalanine, tyrosine and tryptophan biosynthesis	0.844249131305	0.129053172175	0.907238645556	0.0801342590882	0.0255430379347	0.0255430379347	-0.0629895142513	-0.117996374196	-0.00798265430611		912775.19	138757117.04	0.65782225047	41278.77	5863226.75	0.704028204265	89116.48	10945855.52	0.814157283889	105154.94	12681045.24	0.829229278895	83206.47	8943641.67	0.930342170115	113336.45	12503205.61	0.906459139641	122607.63	13295164.21	0.922197184355	68647.22	7644567.38	0.897986983274	103019.0	11223456.0	0.917890175718	185222.36	20240896.92	0.91508968566	168176.96	18763723.78	0.896287762343	71586.68	7357204.66	0.97301466125	25328.07
Metabolism	Lipid metabolism	Primary bile acid biosynthesis	0.0357568391623	0.0109309646486	0.0281217733031	0.00904740463343	0.00548162152251	0.00548162152251	0.00763506585925	0.00234320791751	0.012926923801		36055.28	138757117.04	0.0259844545412	1638.96	5863226.75	0.0279532085298	3190.0	10945855.52	0.0291434506345	3383.64	12681045.24	0.0266826585345	2820.17	8943641.67	0.031532681027	4678.42	12503205.61	0.0374177642593	3834.53	13295164.21	0.0288415392201	2544.66	7644567.38	0.0332871681746	5367.18	11223456.0	0.0478210989556	9277.4	20240896.92	0.0458349253823	7551.13	18763723.78	0.0402432379017	2828.87	7357204.66	0.0384503371964	945.17
Metabolism	Metabolism of Cofactors and Vitamins	Retinol metabolism	0.0244963645152	0.0148030400898	0.0140795931964	0.00899628584109	0.00151395856724	0.00151395856724	0.0104167713189	0.00415614918036	0.0166773934574		74447.75	138757117.04	0.0536532839455	2174.82	5863226.75	0.037092544647	2540.99	10945855.52	0.0232141744915	3131.25	12681045.24	0.0246923651855	1032.84	8943641.67	0.0115483159781	1511.34	12503205.61	0.0120876201443	1679.33	13295164.21	0.0126311339482	1380.32	7644567.38	0.0180562212534	2472.76	11223456.0	0.0220320728303	3595.24	20240896.92	0.0177622563576	3363.91	18763723.78	0.0179277314004	1237.34	7357204.66	0.0168180723139	399.0
Metabolism	Lipid metabolism	Secondary bile acid biosynthesis	0.0357568391623	0.0109309646486	0.0281178874507	0.00905065548525	0.00546770970822	0.00546770970822	0.00763895171159	0.00234610390173	0.0129317995215		36055.28	138757117.04	0.0259844545412	1638.96	5863226.75	0.0279532085298	3190.0	10945855.52	0.0291434506345	3383.64	12681045.24	0.0266826585345	2820.17	8943641.67	0.031532681027	4678.42	12503205.61	0.0374177642593	3834.53	13295164.21	0.0288415392201	2544.66	7644567.38	0.0332871681746	5367.18	11223456.0	0.0478210989556	9277.4	20240896.92	0.0458349253823	7551.13	18763723.78	0.0402432379017	2828.87	7357204.66	0.0384503371964	945.17
Metabolism	Metabolism of Other Amino Acids	Taurine and hypotaurine metabolism	0.110196444945	0.0177713450443	0.0977827840266	0.0120940400633	0.00247148277119	0.00247148277119	0.0124136609183	0.00456253571265	0.020264786124		112902.74	138757117.04	0.081367170498	5556.07	5863226.75	0.0947613018719	11232.5	10945855.52	0.102618748982	13286.95	12681045.24	0.104778034843	8900.85	8943641.67	0.0995215408714	12430.17	12503205.61	0.0994158649207	12425.63	13295164.21	0.0934597708139	8123.79	7644567.38	0.106268799739	13585.23	11223456.0	0.121043197389	22484.28	20240896.92	0.111083417345	22692.84	18763723.78	0.120939959819	9930.59	7357204.66	0.134977759338	3006.34
Metabolism	Metabolism of terpenoids and polyketides	Tetracycline biosynthesis	0.138014428279	0.0238812521266	0.156828601797	0.0270444094464	0.00942454297402	0.00942454297402	-0.0188141735176	-0.0327831809854	-0.00484516604986		161947.82	138757117.04	0.116713162867	7432.02	5863226.75	0.126756482683	14643.83	10945855.52	0.133784243481	17592.06	12681045.24	0.138727207947	14882.69	8943641.67	0.16640525805	19454.7	12503205.61	0.155597697157	22673.33	13295164.21	0.170538171939	11360.79	7644567.38	0.148612595524	14923.06	11223456.0	0.132963144329	27136.43	20240896.92	0.134067329661	25283.0	18763723.78	0.134744042795	8407.38	7357204.66	0.114274108014	3742.18
Metabolism	Amino acid metabolism	Valine, leucine and isoleucine biosynthesis	0.673141050949	0.0713618137822	0.713394241085	0.0511731507702	0.0153112179256	0.0153112179256	-0.0402531901366	-0.0724951082618	-0.00801127201131		819763.99	138757117.04	0.590790589692	38114.06	5863226.75	0.650052635266	76656.79	10945855.52	0.700327076855	90052.28	12681045.24	0.710132944845	67053.8	8943641.67	0.749737103454	90172.27	12503205.61	0.721193210867	96887.37	13295164.21	0.728741431619	54489.43	7644567.38	0.712786313357	79152.86	11223456.0	0.705244979799	138295.39	20240896.92	0.683247340998	128777.85	18763723.78	0.68631286364	50328.85	7357204.66	0.684075709809	19888.39
Metabolism	Amino acid metabolism	Valine, leucine and isoleucine degradation	0.202135856035	0.02609634478	0.17851457112	0.0342924788447	0.00759931572236	0.00759931572236	0.0236212849146	0.00664136378287	0.0406012060463		305115.09	138757117.04	0.219891488458	13011.66	5863226.75	0.221919781629	22282.97	10945855.52	0.203574494102	26218.74	12681045.24	0.206755354182	16749.55	8943641.67	0.187278858188	23280.64	12503205.61	0.186197369908	25110.76	13295164.21	0.188871379122	17287.42	7644567.38	0.22613993887	24997.26	11223456.0	0.222723375046	41086.55	20240896.92	0.20298779329	42008.98	18763723.78	0.223884024795	16907.28	7357204.66	0.229805758863	5006.18
Metabolism	Unclassified	Others	0.787390512616	0.0848786867354	0.749123082005	0.0472975763023	0.0320492920109	0.0320492920109	0.0382674306107	0.00340004888063	0.0731348123407		1363850.96	138757117.04	0.982905229724	51815.22	5863226.75	0.883732153119	88992.79	10945855.52	0.813027267146	105913.62	12681045.24	0.835212066478	67570.17	8943641.67	0.755510702387	91714.51	12503205.61	0.733527967633	96470.17	13295164.21	0.725603448564	53159.4	7644567.38	0.695387944896	85718.65	11223456.0	0.763745587812	164498.71	20240896.92	0.812704647675	137628.69	18763723.78	0.733482818302	53426.22	7357204.66	0.726175530911	19540.4
Organismal Systems	Immune system	Antigen processing and presentation	0.0401363370623	0.00853662851923	0.045433813903	0.00696393856111	0.0123122335185	0.0123122335185	-0.0052974768407	-0.00939935824924	-0.00119559543216		41646.95	138757117.04	0.0300142802679	2181.71	5863226.75	0.037210056732	4552.83	10945855.52	0.0415940991701	5184.3	12681045.24	0.0408822766726	4160.17	8943641.67	0.0465153922026	6235.87	12503205.61	0.049874169829	6049.61	13295164.21	0.0455023338143	3499.32	7644567.38	0.0457752522289	4786.51	11223456.0	0.0426473806286	9543.9	20240896.92	0.0471515666411	9232.22	18763723.78	0.0492024936428	3674.37	7357204.66	0.0499424736677	1177.34
Organismal Systems	Endocrine System	Insulin signaling pathway	0.0892970936242	0.0152358412063	0.100577487361	0.0201497382389	0.0274561870046	0.0274561870046	-0.0112803937363	-0.0212415072204	-0.00131928025223		101932.37	138757117.04	0.0734610030638	4338.8	5863226.75	0.0740002081618	8616.65	10945855.52	0.0787206626678	10411.91	12681045.24	0.0821060867061	8007.85	8943641.67	0.0895367937969	11865.61	12503205.61	0.0949005428697	13723.77	13295164.21	0.103223772067	6554.64	7644567.38	0.085742458326	10038.19	11223456.0	0.0894393848027	22209.62	20240896.92	0.109726461667	17123.23	18763723.78	0.0912570990746	6619.68	7357204.66	0.0899754771808	2516.34
Organismal Systems	Immune system	NOD-like receptor signaling pathway	0.0402029961024	0.00851650750984	0.0456669726841	0.00700869396166	0.0101146944168	0.0101146944168	-0.00546397658174	-0.00957470690471	-0.00135324625877		41646.95	138757117.04	0.0300142802679	2181.71	5863226.75	0.037210056732	4552.83	10945855.52	0.0415940991701	5184.3	12681045.24	0.0408822766726	4160.17	8943641.67	0.0465153922026	6235.87	12503205.61	0.049874169829	6096.61	13295164.21	0.0458558458076	3499.32	7644567.38	0.0457752522289	4802.01	11223456.0	0.0427854842573	9551.9	20240896.92	0.0471910905814	9232.22	18763723.78	0.0492024936428	3674.37	7357204.66	0.0499424736677	1177.34
Organismal Systems	Environmental adaptation	Plant-pathogen interaction	0.152435016164	0.0126137708028	0.165648473178	0.0239221964006	0.0207074935121	0.0207074935121	-0.0132134570146	-0.0242703351883	-0.00215657884093		220685.74	138757117.04	0.159044627553	9350.93	5863226.75	0.15948436584	17430.81	10945855.52	0.159245752588	21471.29	12681045.24	0.169317982813	14693.86	8943641.67	0.164293925698	22371.43	12503205.61	0.178925554756	23207.43	13295164.21	0.174555422057	12307.6	7644567.38	0.160997992276	17721.07	11223456.0	0.157893165884	29608.65	20240896.92	0.146281314099	26406.63	18763723.78	0.140732353075	10453.98	7357204.66	0.142091738413	4205.03
Organismal Systems	Endocrine System	Progesterone-mediated oocyte maturation	0.0401363370623	0.00853662851923	0.045433813903	0.00696393856111	0.0123122335185	0.0123122335185	-0.0052974768407	-0.00939935824924	-0.00119559543216		41646.95	138757117.04	0.0300142802679	2181.71	5863226.75	0.037210056732	4552.83	10945855.52	0.0415940991701	5184.3	12681045.24	0.0408822766726	4160.17	8943641.67	0.0465153922026	6235.87	12503205.61	0.049874169829	6049.61	13295164.21	0.0455023338143	3499.32	7644567.38	0.0457752522289	4786.51	11223456.0	0.0426473806286	9543.9	20240896.92	0.0471515666411	9232.22	18763723.78	0.0492024936428	3674.37	7357204.66	0.0499424736677	1177.34
[truncated: 143 more columns]

## Sheet: AMC bolus-control
Level 1	Level 2	Level 3	AMC-bolus: mean rel. freq. (%)	AMC-bolus: std. dev. (%)	control: mean rel. freq. (%)	control: std. dev. (%)	p-values	p-values (corrected)	Difference between means	95.0% lower CI	95.0% upper CI	Note	1	1: parent seq. count	1: rel. freq. (%)	103	103: parent seq. count	103: rel. freq. (%)	104	104: parent seq. count	104: rel. freq. (%)	105	105: parent seq. count	105: rel. freq. (%)	108	108: parent seq. count	108: rel. freq. (%)	109	109: parent seq. count	109: rel. freq. (%)	11	11: parent seq. count	11: rel. freq. (%)	110	110: parent seq. count	110: rel. freq. (%)	118	118: parent seq. count	118: rel. freq. (%)	12	12: parent seq. count	12: rel. freq. (%)	122	122: parent seq. count	122: rel. freq. (%)	125	125: parent seq. count	125: rel. freq. (%)	134
Cellular Processes	Cell motility	Bacterial chemotaxis	0.31268160744	0.093951068808	0.411286364897	0.0826012310606	0.000579590500156	0.000579590500156	-0.098604757457	-0.151493631198	-0.0457158837156		593057.55	138757117.04	0.427406941461	21471.91	5863226.75	0.366213194808	38378.23	10945855.52	0.350618824905	52522.75	12681045.24	0.414183129276	36930.16	8943641.67	0.41292083653	53154.42	12503205.61	0.425126336861	52851.64	13295164.21	0.397525289385	27902.95	7644567.38	0.365003650475	31666.94	11223456.0	0.282149633767	58323.65	20240896.92	0.28814755705	31826.74	18763723.78	0.169618463654	18005.0	7357204.66	0.244726099546	8906.78
Cellular Processes	Cell motility	Bacterial motility proteins	0.674843041492	0.344489856448	0.873976781543	0.230951187458	0.0193020566797	0.0193020566797	-0.199133740051	-0.364376919922	-0.0338905601801		1925298.13	138757117.04	1.38753108386	62361.5	5863226.75	1.0636037571	94744.18	10945855.52	0.865571264182	122226.36	12681045.24	0.96385083159	70386.29	8943641.67	0.786998099847	107346.12	12503205.61	0.858548786194	111313.45	13295164.21	0.837247650663	62230.13	7644567.38	0.814043841942	53383.64	11223456.0	0.47564350945	116916.61	20240896.92	0.577625638143	63704.85	18763723.78	0.339510700258	33170.78	7357204.66	0.450861183465	18327.24
Cellular Processes	Cell motility	Flagellar assembly	0.263521295546	0.188040876767	0.389519654614	0.133452551358	0.00909118938992	0.00909118938992	-0.125998359067	-0.218972283472	-0.0330244346628		886338.12	138757117.04	0.638769483618	27647.16	5863226.75	0.471534893308	39509.37	10945855.52	0.36095278188	52941.5	12681045.24	0.417485301866	28734.15	8943641.67	0.321280201737	48757.92	12503205.61	0.389963354366	47889.66	13295164.21	0.36020359917	27065.92	7644567.38	0.35405430621	19286.32	11223456.0	0.171839404903	47769.2	20240896.92	0.236003375684	20039.25	18763723.78	0.106797830937	11210.01	7357204.66	0.152367788013	7289.29
Cellular Processes	Unclassified	Cell motility and secretion	0.148803290261	0.0327808676587	0.131032584316	0.0253253344711	0.04107313626	0.04107313626	0.0177707059451	0.000757407765205	0.0347840041251		301916.34	138757117.04	0.217586201299	10851.15	5863226.75	0.185071300543	17361.98	10945855.52	0.158616930109	18563.94	12681045.24	0.146391244954	10346.03	8943641.67	0.115680283063	16380.04	12503205.61	0.131006723483	16231.57	13295164.21	0.122086269441	11522.18	7644567.38	0.150723767968	17604.59	11223456.0	0.156855339389	31596.74	20240896.92	0.15610345789	31405.13	18763723.78	0.167371521603	12563.4	7357204.66	0.170763225717	3609.01
Cellular Processes	Unclassified	Inorganic ion transport and metabolism	0.20382510343	0.0695064318346	0.169208694825	0.0435185217368	0.0358341429572	0.0358341429572	0.0346164086044	0.00239052895852	0.0668422882504		461284.98	138757117.04	0.332440591042	15865.14	5863226.75	0.270587181367	22967.14	10945855.52	0.209824987714	24443.4	12681045.24	0.192755404128	12939.04	8943641.67	0.144673059112	19062.13	12503205.61	0.152457942344	17572.25	13295164.21	0.132170236655	15388.95	7644567.38	0.201305701618	23776.31	11223456.0	0.211844818566	36592.33	20240896.92	0.180784132959	35038.31	18763723.78	0.186734309302	12953.76	7357204.66	0.176069045223	4424.85
Cellular Processes	Unclassified	Sporulation	0.893425134334	0.363297488202	1.06811285808	0.231073241207	0.043922145537	0.043922145537	-0.17468772375	-0.344411462502	-0.00496398499823		422853.08	138757117.04	0.304743345077	30852.65	5863226.75	0.526205983761	83739.42	10945855.52	0.765033120042	109614.58	12681045.24	0.8643970424	105531.82	8943641.67	1.17996476037	144139.82	12503205.61	1.15282291995	169932.67	13295164.21	1.27815397626	66246.37	7644567.38	0.866581020311	97352.33	11223456.0	0.867400647359	194949.98	20240896.92	0.963148919588	145964.78	18763723.78	0.777909447567	55774.83	7357204.66	0.758098117118	26252.46
Environmental Information Processing	Membrane transport	Phosphotransferase system (PTS)	0.574962671205	0.349921203088	0.427868678159	0.145356151213	0.0390224606691	0.0390224606691	0.147093993046	0.00770545262553	0.286482533467		1349267.26	138757117.04	0.972394994061	42017.71	5863226.75	0.716631162184	68362.47	10945855.52	0.624551181724	78078.51	12681045.24	0.615710365528	41540.08	8943641.67	0.464464940935	41176.45	12503205.61	0.329327144449	60568.49	13295164.21	0.455567821828	32063.41	7644567.38	0.419427397342	63289.87	11223456.0	0.563907142328	55940.51	20240896.92	0.276373671686	49721.32	18763723.78	0.264986420515	14181.96	7357204.66	0.192762885571	13326.52
Genetic Information Processing	Unclassified	Replication, recombination and repair proteins	0.906388521338	0.17526932945	0.807644542059	0.0457701259352	0.0032828176685	0.0032828176685	0.0987439792788	0.0347412509066	0.162746707651		1296992.67	138757117.04	0.934721546302	53373.86	5863226.75	0.910315467503	93059.44	10945855.52	0.850179685178	109700.93	12681045.24	0.86507797996	77843.83	8943641.67	0.870381807235	105731.46	12503205.61	0.845634817966	107617.44	13295164.21	0.809447994024	62670.21	7644567.38	0.819800609829	101225.49	11223456.0	0.901910160293	164801.76	20240896.92	0.814201863936	165771.49	18763723.78	0.883467972262	56954.98	7357204.66	0.774138856156	22053.41
Genetic Information Processing	Unclassified	Restriction enzyme	0.200164898162	0.0441597714274	0.234143805093	0.0432362518882	0.014504907361	0.014504907361	-0.0339789069309	-0.0607487877331	-0.00720902612877		207092.31	138757117.04	0.149248063391	9941.38	5863226.75	0.169554759246	18298.34	10945855.52	0.167171400779	21484.82	12681045.24	0.169424677488	18896.04	8943641.67	0.211279037077	33395.69	12503205.61	0.267097023289	34075.16	13295164.21	0.256297398526	19491.64	7644567.38	0.254973748429	26456.16	11223456.0	0.235722044974	48970.64	20240896.92	0.241939081028	52336.82	18763723.78	0.278925551312	18218.01	7357204.66	0.247621356778	5852.67
Genetic Information Processing	Translation	Ribosome Biogenesis	1.59014803732	0.107208506538	1.65392190515	0.0956148888227	0.0407389463426	0.0407389463426	-0.0637738678301	-0.124703026352	-0.00284470930796		1945021.27	138757117.04	1.40174523044	87077.19	5863226.75	1.48514109573	168874.92	10945855.52	1.54282065656	197922.02	12681045.24	1.56077055364	145301.24	8943641.67	1.62463172566	209704.84	12503205.61	1.67720860187	229559.75	13295164.21	1.72664095286	120741.65	7644567.38	1.5794438586	172002.45	11223456.0	1.53252661212	324493.63	20240896.92	1.60315835451	300154.7	18763723.78	1.59965422386	113236.94	7357204.66	1.5391299445	42561.29
Human diseases	Neurodegenerative disease	Amyotrophic lateral sclerosis (ALS)	0.0174450657573	0.0100472125339	0.00986678081589	0.00676024572832	0.00282652628448	0.00282652628448	0.00757828494144	0.00274984777858	0.0124067221043		47386.22	138757117.04	0.0341504789166	1396.16	5863226.75	0.0238121440553	1757.49	10945855.52	0.016056214124	1729.5	12681045.24	0.013638465657	560.67	8943641.67	0.00626892289167	982.7	12503205.61	0.00785958441901	1303.46	13295164.21	0.00980401580162	892.49	7644567.38	0.011674826784	1694.43	11223456.0	0.0150972213906	1312.58	20240896.92	0.00648479168284	1093.21	18763723.78	0.00582618894212	719.27	7357204.66	0.00977640331131	214.17
Human diseases	Infectious disease: bacterial	Epithelial cell signaling in Helicobacter pylori infection	0.09461266602	0.0187233366547	0.106338135836	0.0130318741016	0.0133326353198	0.0133326353198	-0.0117254698157	-0.0208857025506	-0.00256523708072		109254.32	138757117.04	0.0787378134763	5062.82	5863226.75	0.0863486986922	10882.83	10945855.52	0.0994242065421	12766.52	12681045.24	0.100674035605	10772.85	8943641.67	0.120452612006	13342.92	12503205.61	0.106715992812	14282.65	13295164.21	0.107427405742	8393.96	7644567.38	0.109802943486	10915.29	11223456.0	0.097254268204	21247.04	20240896.92	0.104970842369	20799.76	18763723.78	0.110850917674	8663.42	7357204.66	0.11775423412	2967.34
Human diseases	Neurodegenerative disease	Huntington's disease	0.0299341102289	0.0142610489615	0.0178504382552	0.00967030887316	0.000963541755542	0.000963541755542	0.0120836719737	0.00520241590825	0.0189649280391		76060.09	138757117.04	0.0548152711894	2370.41	5863226.75	0.0404284210908	3025.0	10945855.52	0.0276360307741	3323.59	12681045.24	0.026209117128	1520.84	8943641.67	0.0170047063167	2134.36	12503205.61	0.0170705022902	1923.85	13295164.21	0.0144702988967	2038.31	7644567.38	0.0266635101593	3370.36	11223456.0	0.030029609418	4542.55	20240896.92	0.0224424343346	4359.38	18763723.78	0.0232330216065	2420.14	7357204.66	0.0328948304668	431.67
Human diseases	Immune Diseases	Primary immunodeficiency	0.0552364330444	0.0142620917896	0.048927141848	0.00640415031441	0.0338864322677	0.0338864322677	0.00630929119642	0.000499402007508	0.0121191803853		62494.81	138757117.04	0.0450389942751	2309.95	5863226.75	0.0393972482814	4342.17	10945855.52	0.0396695351228	5239.31	12681045.24	0.0413160737214	3820.18	8943641.67	0.0427139205813	4981.43	12503205.61	0.0398412227662	5445.06	13295164.21	0.0409551917825	3057.81	7644567.38	0.0399997782478	6146.03	11223456.0	0.0547605835493	8590.04	20240896.92	0.0424390284381	8433.26	18763723.78	0.0449444902242	4547.58	7357204.66	0.0618112477518	1370.67
Human diseases	Neurodegenerative disease	Prion diseases	0.0127157347938	0.00805736079556	0.00733797767714	0.00482168186628	0.00482879069774	0.00482879069774	0.00537775711665	0.0017199228935	0.00903559133981		24073.22	138757117.04	0.01734917856	683.25	5863226.75	0.01165313963	902.16	10945855.52	0.00824202364403	1010.5	12681045.24	0.00796858603432	361.17	8943641.67	0.00403828790694	535.2	12503205.61	0.00428050227033	956.63	13295164.21	0.00719532293765	324.66	7644567.38	0.00424693751604	1118.34	11223456.0	0.00996431045838	1094.25	20240896.92	0.00540613394913	616.38	18763723.78	0.00328495562622	481.27	7357204.66	0.00654147902962	204.67
Human Diseases	Cancer: specific types	Renal cell carcinoma	0.00804333017695	0.00711196870888	0.00448251841717	0.00345478469059	0.019825193206	0.019825193206	0.00356081175978	0.000588862278376	0.00653276124118		23400.92	138757117.04	0.0168646628722	796.75	5863226.75	0.0135889337727	1021.0	10945855.52	0.00932773137864	1124.84	12681045.24	0.00887024672424	555.67	8943641.67	0.00621301725296	664.0	12503205.61	0.00531063809323	263.75	13295164.21	0.00198380400448	406.33	7644567.38	0.00531527789346	810.43	11223456.0	0.00722085959975	406.58	20240896.92	0.00200870545217	1195.83	18763723.78	0.00637309530891	610.67	7357204.66	0.0083002992063	76.0
Human diseases	Infectious disease: bacterial	Staphylococcus aureus infection	0.0343320281628	0.041520905682	0.0145668156284	0.0198577665949	0.0256325152081	0.0256325152081	0.0197652125344	0.00250595476104	0.0370244703078		26753.23	138757117.04	0.0192806182275	838.45	5863226.75	0.0143001462463	1422.33	10945855.52	0.0129942332731	3123.24	12681045.24	0.0246292000453	1980.69	8943641.67	0.0221463479093	1256.02	12503205.61	0.0100455838221	1413.86	13295164.21	0.0106343929091	493.98	7644567.38	0.00646184375708	6826.31	11223456.0	0.0608218181637	3491.59	20240896.92	0.017250174307	2094.83	18763723.78	0.0111642551583	982.91	7357204.66	0.0133598295198	299.0
Metabolism	Biosynthesis of other secondary metabolites	Flavone and flavonol biosynthesis	0.00404544238064	0.00373690745363	0.00188812128185	0.0027342898415	0.0254924237758	0.0254924237758	0.0021573210988	0.000278011950085	0.00403663024751		173.05	138757117.04	0.000124714323626	110.74	5863226.75	0.0018887210869	192.49	10945855.52	0.00175856514503	191.74	12681045.24	0.00151202047127	61.5	8943641.67	0.000687639356195	115.0	12503205.61	0.000919764127593	213.3	13295164.21	0.00160434272666	97.0	7644567.38	0.00126887494319	216.5	11223456.0	0.00192899584584	2285.0	20240896.92	0.0112890254272	1036.79	18763723.78	0.00552550235847	262.6	7357204.66	0.00356929040492	55.0
Metabolism	Biosynthesis of other secondary metabolites	Flavonoid biosynthesis	0.00159921060893	0.00203559445842	0.000204978895887	0.00077167949896	0.00089411437031	0.00089411437031	0.00139423171304	0.000601800104142	0.00218666332193		144.0	138757117.04	0.000103778460573	76.33	5863226.75	0.00130184288029	92.33	10945855.52	0.000843515610372	165.33	12681045.24	0.00130375688179	0.0	8943641.67	0.0	0.0	12503205.61	0.0	0.0	13295164.21	0.0	0.0	7644567.38	0.0	310.5	11223456.0	0.00276652752949	0.0	20240896.92	0.0	35.33	18763723.78	0.000188288851479	24.0	7357204.66	0.000326210851935	28.0
Metabolism	Metabolism of cofactors and vitamins	Lipoic acid metabolism	0.0341610334409	0.0191773850633	0.0232182177019	0.0123812597595	0.0185880365417	0.0185880365417	0.0109428157391	0.00191762256721	0.019968008911		82254.68	138757117.04	0.0592796115649	2953.04	5863226.75	0.0503654408385	3772.33	10945855.52	0.0344635464364	3972.9	12681045.24	0.0313294363738	1794.01	8943641.67	0.0200590549822	2911.71	12503205.61	0.0232877078953	1855.4	13295164.21	0.0139554500471	2685.98	7644567.38	0.0351358012361	4133.37	11223456.0	0.0368279610131	8753.23	20240896.92	0.0432452674138	8984.99	18763723.78	0.047884898037	4239.35	7357204.66	0.0576217489646	706.0
Metabolism	Amino acid metabolism	Lysine degradation	0.111762139919	0.0176256446537	0.098038020184	0.0133221439909	0.00381825495162	0.00381825495162	0.013724119735	0.00469347505306	0.022754764417		194152.91	138757117.04	0.139922848025	7737.12	5863226.75	0.131960102004	12469.99	10945855.52	0.113924306576	14926.89	12681045.24	0.117710249569	9121.85	8943641.67	0.101992570103	13059.38	12503205.61	0.104448254371	14768.49	13295164.21	0.111081666738	8402.46	7644567.38	0.109914133558	12197.51	11223456.0	0.108678734964	23593.59	20240896.92	0.116563955112	19169.96	18763723.78	0.102165008528	7460.55	7357204.66	0.101404682142	2511.67
Metabolism	Nucleotide metabolism	Nucleotide metabolism unclassified	0.102744098562	0.042379091548	0.0830449445929	0.0241656956351	0.0407376401179	0.0407376401179	0.0196991539694	0.000864336239777	0.038533971699		256119.97	138757117.04	0.184581501449	8119.88	5863226.75	0.13848824796	11677.82	10945855.52	0.106687138147	13498.74	12681045.24	0.106448165309	6103.36	8943641.67	0.0682424478216	8664.08	12503205.61	0.0692948694139	10573.52	13295164.21	0.0795290666064	5883.95	7644567.38	0.0769690383709	8590.16	11223456.0	0.0765375656126	13352.96	20240896.92	0.0659701991111	11589.53	18763723.78	0.061765618253	4569.23	7357204.66	0.0621055171245	1908.17
Metabolism	Unclassified	Others	0.787390512616	0.0848786867354	0.735826882793	0.0494493507218	0.00898991512705	0.00898991512705	0.0515636298225	0.0134887676143	0.0896384920306		1363850.96	138757117.04	0.982905229724	51815.22	5863226.75	0.883732153119	88992.79	10945855.52	0.813027267146	105913.62	12681045.24	0.835212066478	67570.17	8943641.67	0.755510702387	91714.51	12503205.61	0.733527967633	96470.17	13295164.21	0.725603448564	53159.4	7644567.38	0.695387944896	85718.65	11223456.0	0.763745587812	164498.71	20240896.92	0.812704647675	137628.69	18763723.78	0.733482818302	53426.22	7357204.66	0.726175530911	19540.4
Metabolism	Metabolism of cofactors and vitamins	Pantothenate and CoA biosynthesis	0.612001066567	0.0502577201114	0.653511263213	0.0304431886715	0.000675881626895	0.000675881626895	-0.0415101966464	-0.0644529477931	-0.0185674454997		760138.56	138757117.04	0.547819510967	34376.03	5863226.75	0.586298832806	69293.47	10945855.52	0.633056684088	80294.64	12681045.24	0.63318629088	60559.62	8943641.67	0.677124847288	82542.51	12503205.61	0.660170779996	86437.65	13295164.21	0.650143530645	50396.45	7644567.38	0.659245284852	73722.27	11223456.0	0.656858903354	126175.29	20240896.92	0.623368077505	119606.4	18763723.78	0.637434239612	48603.3	7357204.66	0.660621829161	17965.72
Metabolism	Carbohydrate metabolism	Pentose and glucuronate interconversions	0.53676543643	0.0709293531979	0.477372385736	0.0579378650849	0.00313102860562	0.00313102860562	0.0593930506935	0.0213091575118	0.0974769438751		713457.36	138757117.04	0.51417712851	29023.77	5863226.75	0.495013603218	53700.63	10945855.52	0.490602401081	60048.21	12681045.24	0.473527291036	40545.49	8943641.67	0.453344303093	57336.76	12503205.61	0.458576478612	59964.11	13295164.21	0.451021958457	37478.02	7644567.38	0.490256912354	56967.32	11223456.0	0.507573781195	117771.79	20240896.92	0.581850648543	102387.63	18763723.78	0.545667966553	43821.38	7357204.66	0.595625404282	14003.36
Metabolism	Amino acid metabolism	Phenylalanine, tyrosine and tryptophan biosynthesis	0.844249131305	0.129053172175	0.917773233161	0.0619665227922	0.00827370253679	0.00827370253679	-0.0735241018562	-0.127240180801	-0.0198080229115		912775.19	138757117.04	0.65782225047	41278.77	5863226.75	0.704028204265	89116.48	10945855.52	0.814157283889	105154.94	12681045.24	0.829229278895	83206.47	8943641.67	0.930342170115	113336.45	12503205.61	0.906459139641	122607.63	13295164.21	0.922197184355	68647.22	7644567.38	0.897986983274	103019.0	11223456.0	0.917890175718	185222.36	20240896.92	0.91508968566	168176.96	18763723.78	0.896287762343	71586.68	7357204.66	0.97301466125	25328.07
Metabolism	Energy metabolism	Photosynthesis	0.376703980593	0.0683666216341	0.445824243044	0.0588845417659	0.000737800415692	0.000737800415692	-0.0691202624517	-0.107090557456	-0.0311499674478		302502.24	138757117.04	0.218008449911	19622.92	5863226.75	0.334677829064	40986.5	10945855.52	0.374447661264	47037.36	12681045.24	0.370926521511	38090.72	8943641.67	0.425897206143	54817.82	12503205.61	0.438430125121	61646.35	13295164.21	0.463674980063	33721.56	7644567.38	0.441117964219	42656.38	11223456.0	0.380064571911	89102.09	20240896.92	0.440208209904	87534.04	18763723.78	0.466506760739	32218.32	7357204.66	0.437915233963	12762.36
Metabolism	Energy metabolism	Photosynthesis proteins	0.380811875346	0.0643844121788	0.449299523362	0.0573384287017	0.000554369506343	0.000554369506343	-0.0684876480157	-0.105043306618	-0.031931989413		325192.49	138757117.04	0.23436094446	20304.67	5863226.75	0.346305385511	41612.0	10945855.52	0.380162152917	47774.36	12681045.24	0.376738345269	38306.72	8943641.67	0.428312329736	55136.82	12503205.61	0.440981470831	62067.35	13295164.21	0.466841544938	34082.89	7644567.38	0.445844588788	43047.55	11223456.0	0.383549862003	89299.34	20240896.92	0.441182722055	87566.04	18763723.78	0.46667730258	32279.32	7357204.66	0.438744353212	12845.36
Metabolism	Xenobiotics biodegradation and metabolism	Styrene degradation	0.0150120888446	0.00853249888936	0.0108959093223	0.00473856798216	0.0321301477592	0.0321301477592	0.00411617952226	0.000365849132682	0.00786650991183		30016.22	138757117.04	0.0216322021099	1076.37	5863226.75	0.0183579801003	2050.64	10945855.52	0.0187343967427	2543.62	12681045.24	0.0200584411763	1917.19	8943641.67	0.0214363462976	2192.75	12503205.61	0.0175375025285	2054.95	13295164.21	0.0154563717119	1424.16	7644567.38	0.018629700403	2702.12	11223456.0	0.0240756501384	1270.95	20240896.92	0.00627911897888	948.64	18763723.78	0.00505571288046	658.55	7357204.66	0.00895108985591	179.0
Metabolism	Amino acid metabolism	Tryptophan metabolism	0.13012372605	0.0242818443186	0.114120639568	0.0162904931356	0.00821662444253	0.00821662444253	0.0160030864819	0.00435141346428	0.0276547594996		250811.48	138757117.04	0.180755758948	9247.01	5863226.75	0.157711962956	15170.8	10945855.52	0.13859857708	17567.53	12681045.24	0.138533769634	10820.37	8943641.67	0.120983939197	13892.13	12503205.61	0.111108546347	17182.88	13295164.21	0.129241577829	10105.61	7644567.38	0.132193353759	14335.54	11223456.0	0.127728393108	21944.73	20240896.92	0.108417774601	19851.44	18763723.78	0.105796910212	7984.83	7357204.66	0.108530758202	2790.34
Metabolism	Xenobiotics biodegradation and metabolism	Aminobenzoate degradation	0.0636233206457	0.0291747590054	0.048356148965	0.0183040824133	0.0279548730175	0.0279548730175	0.0152671716807	0.00172731796562	0.0288070253958		141187.06	138757117.04	0.101751220414	4808.03	5863226.75	0.0820031393123	7650.98	10945855.52	0.0698984194156	9097.39	12681045.24	0.0717400642283	4526.36	8943641.67	0.0506098093709	6059.1	12503205.61	0.0484603723957	6459.89	13295164.21	0.0485882678692	4937.46	7644567.38	0.0645878275979	7752.52	11223456.0	0.0690742673202	12585.67	20240896.92	0.0621794085991	10097.25	18763723.78	0.0538126126689	3609.69	7357204.66	0.0490633354217	1122.67
Metabolism	Carbohydrate metabolism	Ascorbate and aldarate metabolism	0.163257065261	0.0909232581364	0.110147056223	0.0508394010143	0.010445494047	0.010445494047	0.0531100090376	0.0130332511907	0.0931867668844		529857.15	138757117.04	0.381859439936	16736.63	5863226.75	0.285450839847	23243.81	10945855.52	0.212352611064	27165.69	12681045.24	0.214222798562	10280.87	8943641.67	0.114951720779	12047.61	12503205.61	0.0963561695759	14495.92	13295164.21	0.109031522823	9334.25	7644567.38	0.122103050912	14249.71	11223456.0	0.126963655402	24634.44	20240896.92	0.12170626676	21833.17	18763723.78	0.116358406551	8776.16	7357204.66	0.119286609597	3144.5
Metabolism	Metabolism of Terpenoids and Polyketid	Biosynthesis of siderophore group nonribosomal peptides	0.0277652056054	0.0311196566892	0.0124210014835	0.01854758023	0.0335916542286	0.0335916542286	0.0153442041219	0.00124244427997	0.0294459639638		142674.92	138757117.04	0.102823496945	4041.83	5863226.75	0.0689352496899	4524.17	10945855.52	0.0413322649082	5280.67	12681045.24	0.0416422298009	1197.0	8943641.67	0.0133838099084	1556.17	12503205.61	0.0124461681951	667.83	13295164.21	0.00502310456232	1744.81	7644567.38	0.0228241823673	1975.96	11223456.0	0.0176056287831	4641.58	20240896.92	0.0229316913097	2823.5	18763723.78	0.0150476527639	1463.67	7357204.66	0.0198943765688	223.5
Metabolism	Xenobiotics biodegradation and metabolism	Bisphenol degradation	0.0468610786379	0.00989024678728	0.0417611894046	0.00571493266524	0.0246604776905	0.0246604776905	0.0050998892333	0.000679153210386	0.00952062525622		83507.87	138757117.04	0.0601827652386	3299.46	5863226.75	0.0562737915603	6579.65	10945855.52	0.0601108793002	8435.05	12681045.24	0.0665169932002	4111.51	8943641.67	0.0459713185267	4841.25	12503205.61	0.0387200702844	5585.61	13295164.21	0.0420123430728	2974.83	7644567.38	0.038914301518	4101.85	11223456.0	0.0365471206017	10517.64	20240896.92	0.0519623218357	8169.45	18763723.78	0.043538532627	3959.04	7357204.66	0.0538117421352	1421.0
Metabolism	Carbohydrate metabolism	C5-Branched dibasic acid metabolism	0.26298503695	0.0290969156829	0.280553176697	0.0188256898657	0.0131653226845	0.0131653226845	-0.017568139747	-0.0312761543215	-0.00386012517262		366637.5	138757117.04	0.26422968985	15219.38	5863226.75	0.259573450745	29614.14	10945855.52	0.270551168393	35324.53	12681045.24	0.278561659007	25694.71	8943641.67	0.28729583483	32783.35	12503205.61	0.262199559238	36564.33	13295164.21	0.275019769763	20691.07	7644567.38	0.270663714132	29527.03	11223456.0	0.263083224989	55577.37	20240896.92	0.274579581229	47343.96	18763723.78	0.252316440783	20694.5	7357204.66	0.281282103141	7714.36
Metabolism	Xenobiotics biodegradation and metabolism	Chloroalkane and chloroalkene degradation	0.16281534802	0.0259146085032	0.151263242739	0.0143655532918	0.0467960074697	0.0467960074697	0.0115521052809	0.000170301103182	0.0229339094586		218499.97	138757117.04	0.157469378624	9941.51	5863226.75	0.169556976455	18863.13	10945855.52	0.172331253282	22295.46	12681045.24	0.175817210475	14979.2	8943641.67	0.167484348688	18464.98	12503205.61	0.147681967137	22356.54	13295164.21	0.168155425889	10720.14	7644567.38	0.140232134366	17024.82	11223456.0	0.151689639983	32974.74	20240896.92	0.162911456594	28782.67	18763723.78	0.153395297956	10703.49	7357204.66	0.145483107982	4454.5
Metabolism	Xenobiotics biodegradation and metabolism	Ethylbenzene degradation	0.0178745979935	0.0135232677126	0.0111483638098	0.00605629864168	0.0176183064727	0.0176183064727	0.00672623418365	0.00122177023756	0.0122306981297		55031.69	138757117.04	0.0396604449371	1585.24	5863226.75	0.0270369894871	2075.33	10945855.52	0.0189599615691	2530.74	12681045.24	0.0199568722617	1037.5	8943641.67	0.0116004200334	1242.0	12503205.61	0.00993345257801	1503.37	13295164.21	0.0113076452179	1263.99	7644567.38	0.0165344870045	1711.95	11223456.0	0.0152533230406	4264.82	20240896.92	0.0210703113447	3655.36	18763723.78	0.0194809945129	1167.53	7357204.66	0.0158692064983	289.0
Metabolism	Lipid metabolism	Fatty acid metabolism	0.210331864521	0.0336457781195	0.181961684249	0.0293961761444	0.004299490363	0.004299490363	0.0283701802723	0.00950790080682	0.0472324597377		380772.33	138757117.04	0.274416432197	14265.48	5863226.75	0.243304252219	22971.3	10945855.52	0.209862992966	26924.36	12681045.24	0.212319721998	15948.88	8943641.67	0.178326464638	20952.18	12503205.61	0.167574465729	26911.25	13295164.21	0.20241382186	16181.91	7644567.38	0.211678558061	21586.91	11223456.0	0.192337458266	36970.01	20240896.92	0.182650058177	34299.94	18763723.78	0.182799216201	13728.64	7357204.66	0.186601306263	5179.18
Metabolism	Carbohydrate metabolism	Inositol phosphate metabolism	0.109323325581	0.0199840864103	0.0970136421529	0.018275485661	0.0374493872007	0.0374493872007	0.0123096834279	0.000758364248838	0.0238610026071		213950.33	138757117.04	0.15419052699	7204.26	5863226.75	0.122871932251	11235.63	10945855.52	0.10264734428	13469.62	12681045.24	0.106218531242	8036.36	8943641.67	0.0898555677488	10839.53	12503205.61	0.0866940074258	13282.43	13295164.21	0.0999042192349	7776.81	7644567.38	0.101729890175	13024.93	11223456.0	0.11605097396	18337.82	20240896.92	0.0905978626959	19838.81	18763723.78	0.105729599479	8337.05	7357204.66	0.113318174297	2818.67
Metabolism	Metabolism of Terpenoids and Polyketid	Limonene and pinene degradation	0.0473886329693	0.00768717916304	0.0397266351572	0.00630469501171	0.000598245986941	0.000598245986941	0.00766199781205	0.00352406890744	0.0117999267167		66290.1	138757117.04	0.0477741981198	3024.9	5863226.75	0.051591045835	5220.5	10945855.52	0.0476938507955	6640.9	12681045.24	0.0523687115243	4437.0	8943641.67	0.0496106637957	5043.17	12503205.61	0.0403350161335	6001.54	13295164.21	0.0451407737821	3231.32	7644567.38	0.0422694946539	5110.62	11223456.0	0.045535172054	10327.39	20240896.92	0.0510223931322	8497.54	18763723.78	0.0452870661476	2870.83	7357204.66	0.0390206625025	1189.5
Metabolism	Xenobiotics biodegradation and metabolism	Metabolism of xenobiotics by cytochrome P450	0.0362576974763	0.0324405831167	0.0206921109225	0.021575063057	0.0490365387141	0.0490365387141	0.0155655865538	6.86297222393e-05	0.0310625433853		164491.5	138757117.04	0.118546351718	4435.07	5863226.75	0.0756421368149	4729.49	10945855.52	0.0432080433673	5468.5	12681045.24	0.0431234168517	1296.34	8943641.67	0.0144945431384	1595.34	12503205.61	0.0127594478549	1683.83	13295164.21	0.0126649808412	2386.97	7644567.38	0.0312243961149	3142.95	11223456.0	0.0280034064374	3799.24	20240896.92	0.0187701168333	3556.91	18763723.78	0.0189563118798	1243.34	7357204.66	0.0168996250269	399.0
Metabolism	Xenobiotics biodegradation and metabolism	Naphthalene degradation	0.0877027022005	0.0199062194955	0.0751682997347	0.0135178382386	0.0117871996905	0.0117871996905	0.0125344024658	0.00292194624045	0.0221468586912		172186.2	138757117.04	0.124091797	6420.11	5863226.75	0.109497897212	9911.65	10945855.52	0.0905516246025	11180.72	12681045.24	0.088168757294	6966.35	8943641.67	0.0778916492525	9169.38	12503205.61	0.073336233011	9951.63	13295164.21	0.0748515012136	6903.64	7644567.38	0.0903077918845	9310.48	11223456.0	0.0829555530845	18555.52	20240896.92	0.0916734079193	17499.15	18763723.78	0.0932605393533	6036.01	7357204.66	0.0820421651829	2091.5
Metabolism	Energy metabolism	Nitrogen metabolism	0.742729461659	0.0869504104081	0.691933857637	0.0605849573896	0.0204680814146	0.0204680814146	0.0507956040225	0.0082311286384	0.0933600794066		1291523.96	138757117.04	0.93078033585	48677.61	5863226.75	0.83021878695	81845.61	10945855.52	0.747731503037	91378.83	12681045.24	0.72059383332	58478.97	8943641.67	0.65386083385	86620.69	12503205.61	0.692787855386	87657.54	13295164.21	0.659318972037	52538.56	7644567.38	0.687266622013	80681.3	11223456.0	0.718863244976	157922.75	20240896.92	0.780216166429	139414.54	18763723.78	0.743000385396	56447.54	7357204.66	0.767241671377	18118.55
Metabolism	Metabolism of Cofactors and Vitamins	Retinol metabolism	0.0244963645152	0.0148030400898	0.0151879880897	0.0111313449847	0.0171079051319	0.0171079051319	0.00930837642553	0.00174654114617	0.0168702117049		74447.75	138757117.04	0.0536532839455	2174.82	5863226.75	0.037092544647	2540.99	10945855.52	0.0232141744915	3131.25	12681045.24	0.0246923651855	1032.84	8943641.67	0.0115483159781	1511.34	12503205.61	0.0120876201443	1679.33	13295164.21	0.0126311339482	1380.32	7644567.38	0.0180562212534	2472.76	11223456.0	0.0220320728303	3595.24	20240896.92	0.0177622563576	3363.91	18763723.78	0.0179277314004	1237.34	7357204.66	0.0168180723139	399.0
Metabolism	Lipid metabolism	Synthesis and degradation of ketone bodies	0.029738129845	0.0142584412513	0.0233536775659	0.00788864957928	0.0456942327489	0.0456942327489	0.00638445227905	0.000127104172551	0.0126418003855		32956.85	138757117.04	0.0237514663774	1133.38	5863226.75	0.0193303115899	2658.98	10945855.52	0.0242921167299	3336.72	12681045.24	0.0263126574888	2204.85	8943641.67	0.0246527095042	2411.67	12503205.61	0.0192884135095	4094.28	13295164.21	0.0307952570975	2249.49	7644567.38	0.0294259948036	2978.55	11223456.0	0.0265386169821	3076.78	20240896.92	0.0152008086013	2242.48	18763723.78	0.0119511458722	1038.64	7357204.66	0.0141173183022	488.17
Metabolism	Metabolism of Cofactors and Vitamins	Thiamine metabolism	0.418265353586	0.0580607331621	0.458101239932	0.0331914676185	0.00321948197969	0.00321948197969	-0.0398358863458	-0.0656680607117	-0.0140037119799		444182.0	138757117.04	0.320114751211	19400.93	5863226.75	0.330891688608	41432.66	10945855.52	0.378523724567	51309.26	12681045.24	0.404613807686	39141.55	8943641.67	0.43764667061	52369.91	12503205.61	0.418851865942	60241.28	13295164.21	0.453106701418	32061.63	7644567.38	0.419404112833	50346.65	11223456.0	0.448584197238	82662.53	20240896.92	0.408393611838	74846.18	18763723.78	0.398887666849	31849.5	7357204.66	0.432902188696	12667.37
Metabolism	Metabolism of Cofactors and Vitamins	Ubiquinone and other terpenoid-quinone biosynthesis	0.129311982021	0.0900157968959	0.0861154334493	0.0558263556121	0.0419038446296	0.0419038446296	0.0431965485714	0.0016500113282	0.0847430858146		436428.44	138757117.04	0.314526886483	13199.21	5863226.75	0.225118532214	15962.67	10945855.52	0.145833004746	15811.09	12681045.24	0.124682860922	5202.18	8943641.67	0.0581662391221	9548.01	12503205.61	0.0763644964165	5572.39	13295164.21	0.0419129084228	9896.41	7644567.38	0.129456769861	15418.21	11223456.0	0.137374887022	21206.87	20240896.92	0.104772382784	21044.58	18763723.78	0.112155669348	9836.0	7357204.66	0.133692080818	2224.0
Metabolism	Amino acid metabolism	Valine, leucine and isoleucine biosynthesis	0.673141050949	0.0713618137822	0.722996006808	0.036022280783	0.00171624937337	0.00171624937337	-0.0498549558596	-0.0800822813983	-0.0196276303209		819763.99	138757117.04	0.590790589692	38114.06	5863226.75	0.650052635266	76656.79	10945855.52	0.700327076855	90052.28	12681045.24	0.710132944845	67053.8	8943641.67	0.749737103454	90172.27	12503205.61	0.721193210867	96887.37	13295164.21	0.728741431619	54489.43	7644567.38	0.712786313357	79152.86	11223456.0	0.705244979799	138295.39	20240896.92	0.683247340998	128777.85	18763723.78	0.68631286364	50328.85	7357204.66	0.684075709809	19888.39
Metabolism	Amino acid metabolism	Valine, leucine and isoleucine degradation	0.202135856035	0.02609634478	0.177481066345	0.0222102499889	0.00134314914098	0.00134314914098	0.0246547896904	0.0102728228191	0.0390367565617		305115.09	138757117.04	0.219891488458	13011.66	5863226.75	0.221919781629	22282.97	10945855.52	0.203574494102	26218.74	12681045.24	0.206755354182	16749.55	8943641.67	0.187278858188	23280.64	12503205.61	0.186197369908	25110.76	13295164.21	0.188871379122	17287.42	7644567.38	0.22613993887	24997.26	11223456.0	0.222723375046	41086.55	20240896.92	0.20298779329	42008.98	18763723.78	0.223884024795	16907.28	7357204.66	0.229805758863	5006.18
Organismal Systems	Immune system	NOD-like receptor signaling pathway	0.0402029961024	0.00851650750984	0.0442041728576	0.00513529532634	0.0435086068844	0.0435086068844	-0.00400117675529	-0.00788084391802	-0.00012150959256		41646.95	138757117.04	0.0300142802679	2181.71	5863226.75	0.037210056732	4552.83	10945855.52	0.0415940991701	5184.3	12681045.24	0.0408822766726	4160.17	8943641.67	0.0465153922026	6235.87	12503205.61	0.049874169829	6096.61	13295164.21	0.0458558458076	3499.32	7644567.38	0.0457752522289	4802.01	11223456.0	0.0427854842573	9551.9	20240896.92	0.0471910905814	9232.22	18763723.78	0.0492024936428	3674.37	7357204.66	0.0499424736677	1177.34
Organismal Systems	Environmental adaptation	Plant-pathogen interaction	0.152435016164	0.0126137708028	0.173694566359	0.016997725098	0.000154400458582	0.000154400458582	-0.021259550195	-0.0310642390505	-0.0114548613396		220685.74	138757117.04	0.159044627553	9350.93	5863226.75	0.15948436584	17430.81	10945855.52	0.159245752588	21471.29	12681045.24	0.169317982813	14693.86	8943641.67	0.164293925698	22371.43	12503205.61	0.178925554756	23207.43	13295164.21	0.174555422057	12307.6	7644567.38	0.160997992276	17721.07	11223456.0	0.157893165884	29608.65	20240896.92	0.146281314099	26406.63	18763723.78	0.140732353075	10453.98	7357204.66	0.142091738413	4205.03
Organismal Systems	Excretory system	Proximal tubule bicarbonate reclamation	0.0206905611738	0.01051966286	0.0109144454353	0.00736288211724	0.000426612523753	0.000426612523753	0.00977611573847	0.00461397085857	0.0149382606184		56048.6	138757117.04	0.0403933154534	1845.27	5863226.75	0.0314719194512	2590.5	10945855.52	0.0236664918084	3567.61	12681045.24	0.0281334064541	1331.84	8943641.67	0.0148914731733	1956.84	12503205.61	0.0156507063951	1381.24	13295164.21	0.0103890405427	1108.99	7644567.38	0.0145069033324	1885.77	11223456.0	0.0168020438624	4602.74	20240896.92	0.0227398025799	3512.83	18763723.78	0.0187213904936	1507.68	7357204.66	0.0204925657186	306.5
[truncated: 122 more columns]

## Sheet: AMC continuous-control
Level 1	Level 2	Level 3	AMC-continuous: mean rel. freq. (%)	AMC-continuous: std. dev. (%)	control: mean rel. freq. (%)	control: std. dev. (%)	p-values	p-values (corrected)	Difference between means	95.0% lower CI	95.0% upper CI	Note	100	100: parent seq. count	100: rel. freq. (%)	101	101: parent seq. count	101: rel. freq. (%)	102	102: parent seq. count	102: rel. freq. (%)	114	114: parent seq. count	114: rel. freq. (%)	115	115: parent seq. count	115: rel. freq. (%)	124	124: parent seq. count	124: rel. freq. (%)	127	127: parent seq. count	127: rel. freq. (%)	128	128: parent seq. count	128: rel. freq. (%)	138	138: parent seq. count	138: rel. freq. (%)	34	34: parent seq. count	34: rel. freq. (%)	35	35: parent seq. count	35: rel. freq. (%)	45	45: parent seq. count	45: rel. freq. (%)	61
Cellular Processes	Unclassified	Other transporters	0.357831727435	0.0414557446611	0.335523735678	0.0244117662842	0.0416526978275	0.0416526978275	0.0223079917568	0.000887977600814	0.0437280059129		30539.29	7910199.36	0.386074846033	67819.47	17156253.2	0.395304669437	45348.5	13234501.89	0.342653621397	54589.74	17289984.69	0.315730412599	28112.3	8283874.08	0.339361749449	18279.61	5504999.33	0.332054717979	12699.75	3891812.78	0.326319654051	42208.92	12503204.85	0.337584807306	11967.55	3476903.13	0.344201421568	52706.58	15109903.87	0.348821411794	21850.22	5653862.91	0.386465330833	19700.82	6432988.95	0.306246756416	27637.55
Environmental Information Processing	Signal transduction	MAPK signaling pathway - yeast	0.0420190220964	0.00606700441142	0.0372244782785	0.00510999563827	0.0112282601888	0.0112282601888	0.00479454381789	0.0011536780502	0.00843540958558		3864.05	7910199.36	0.0488489584667	6094.47	17156253.2	0.0355233157785	5704.89	13234501.89	0.0431061935494	7080.39	17289984.69	0.0409508170594	2897.91	8283874.08	0.0349825452682	2538.32	5504999.33	0.0461093607436	1318.66	3891812.78	0.0338829248616	5595.69	12503204.85	0.0447540455998	1482.48	3476903.13	0.0426379437267	6695.96	15109903.87	0.0443150403709	2679.33	5653862.91	0.0473893697575	2871.91	6432988.95	0.0446434778968	2979.68
Genetic Information Processing	Folding, Sorting and Degradation	Chaperones and folding catalysts	1.09123002567	0.0532208022257	1.12165508219	0.033478983508	0.0347144636794	0.0347144636794	-0.0304250565209	-0.0585483826264	-0.00230173041542		84774.48	7910199.36	1.07171104219	179803.44	17156253.2	1.04803442747	143562.92	13234501.89	1.08476254863	202744.79	17289984.69	1.17261405163	95402.96	8283874.08	1.15167081342	60207.36	5504999.33	1.09368514673	48011.4	3891812.78	1.23365132688	132898.31	12503204.85	1.06291396162	37183.77	3476903.13	1.06945084777	168397.42	15109903.87	1.11448372835	58909.22	5653862.91	1.04192869438	76265.03	6432988.95	1.18553025029	66509.1
Genetic Information Processing	Translation	RNA transport	0.0894175254637	0.00881078626706	0.0971286145212	0.00876879033794	0.0107714731794	0.0107714731794	-0.0077110890575	-0.0135205557127	-0.00190162240226		7585.78	7910199.36	0.095898720813	13753.25	17156253.2	0.0801646480713	12651.05	13234501.89	0.0955914329466	16333.35	17289984.69	0.0944671166161	8052.41	8283874.08	0.0972058474361	5674.48	5504999.33	0.103078668313	2884.06	3891812.78	0.0741058258203	10802.02	12503204.85	0.0863940096127	2900.32	3476903.13	0.0834167617434	13272.26	15109903.87	0.0878381498267	5409.41	5653862.91	0.0956763559023	6206.91	6432988.95	0.0964856313021	4846.35
Human diseases	Infectious disease: bacterial	Vibrio cholerae pathogenic cycle	0.084185861312	0.0147959868213	0.0758937394513	0.00999803891287	0.0433474666577	0.0433474666577	0.00829212186063	0.000260567115129	0.0163236766061		5256.72	7910199.36	0.0664549622679	16239.24	17156253.2	0.0946549331645	9251.06	13234501.89	0.0699010818608	13681.06	17289984.69	0.079127079898	6950.24	8283874.08	0.0839008407525	3864.31	5504999.33	0.0701963754826	4009.62	3891812.78	0.103027052601	11322.62	12503204.85	0.0905577420816	2891.55	3476903.13	0.083164525783	10972.48	15109903.87	0.0726178015056	3256.4	5653862.91	0.0575960197804	4689.33	6432988.95	0.0728950420473	6495.6
Metabolism	Carbohydrate metabolism	Citrate cycle (TCA cycle)	0.534280434085	0.0505967648279	0.490885518485	0.0665243242835	0.0358790714582	0.0358790714582	0.0433949155993	0.00306937902209	0.0837204521764		37778.53	7910199.36	0.477592640598	93227.44	17156253.2	0.543402099008	65531.62	13234501.89	0.495157434293	99867.85	17289984.69	0.577605196248	45769.63	8283874.08	0.552514796314	29901.73	5504999.33	0.543174089723	25535.0	3891812.78	0.656120976097	66949.3	12503204.85	0.535457115221	17156.59	3476903.13	0.493444578653	85111.29	15109903.87	0.563281479037	21597.44	5653862.91	0.381994405308	36242.23	6432988.95	0.56338088378	34445.5
Metabolism	Glycan biosynthesis and metabolism	Other types of O-glycan biosynthesis	0.000193574462507	0.00040096351714	1.84416730364e-05	4.35029491317e-05	0.048756635501	0.048756635501	0.00017513278947	1.03616700479e-06	0.000349229411936		2024-04-14	7910199.36	0.000182043452316	64.6	17156253.2	0.000376539091881	2024-04-21	13234501.89	0.000161698567712	0.0	17289984.69	0.0	0.0	8283874.08	0.0	0.0	5504999.33	0.0	0.0	3891812.78	0.0	0.0	12503204.85	0.0	0.0	3476903.13	0.0	0.0	15109903.87	0.0	0.0	5653862.91	0.0	12.0	6432988.95	0.000186538483017	40.0
Metabolism	Amino acid metabolism	Phenylalanine metabolism	0.16520606334	0.0202630518556	0.148156442694	0.0214721876272	0.0177225137765	0.0177225137765	0.0170496206462	0.00315302160186	0.0309462196906		11101.53	7910199.36	0.140344503277	30562.88	17156253.2	0.178144258211	19747.13	13234501.89	0.149209469039	30381.59	17289984.69	0.175717853687	14500.39	8283874.08	0.17504358299	8855.63	5504999.33	0.160865233021	8139.03	3891812.78	0.20913210527	24177.49	12503204.85	0.193370342165	5764.61	3476903.13	0.16579725648	26727.15	15109903.87	0.176884977098	6147.22	5653862.91	0.108726017908	11712.41	6432988.95	0.182067932823	8822.62
Metabolism	Energy metabolism	Photosynthesis	0.35495911771	0.0975384830442	0.445824243044	0.0588845417659	0.000852376038482	0.000852376038482	-0.0908651253343	-0.141678161572	-0.0400520890965		34713.14	7910199.36	0.438840267105	42648.44	17156253.2	0.248588310646	50823.36	13234501.89	0.384021706464	73667.32	17289984.69	0.426069318862	31309.28	8283874.08	0.377954562052	23682.28	5504999.33	0.430195874338	14265.17	3891812.78	0.366543068909	46667.8	12503204.85	0.373246704024	14217.17	3476903.13	0.408903252936	55386.04	15109903.87	0.366554549099	22997.0	5653862.91	0.406748454394	27968.64	6432988.95	0.434768973138	6990.36
Metabolism	Energy metabolism	Photosynthesis proteins	0.358118851082	0.098016706219	0.449299523362	0.0573384287017	0.00078018140615	0.00078018140615	-0.09118067228	-0.141717922248	-0.0406434223121		35146.39	7910199.36	0.444317373058	42813.44	17156253.2	0.2495500591	50977.36	13234501.89	0.385185331671	73949.57	17289984.69	0.427701766808	31579.28	8283874.08	0.381213906622	23769.78	5504999.33	0.431785338655	14610.5	3891812.78	0.375416311778	47571.97	12503204.85	0.380478209953	14405.17	3476903.13	0.414310363602	55520.54	15109903.87	0.367444693743	23038.75	5653862.91	0.40748688758	28216.89	6432988.95	0.438627988005	7029.36
Metabolism	Metabolism of cofactors and vitamins	Riboflavin metabolism	0.139376398098	0.0270874826809	0.153060752456	0.0141016903654	0.0470667164722	0.0470667164722	-0.0136843543584	-0.027181675735	-0.000187032981802		10878.93	7910199.36	0.13753041491	19470.03	17156253.2	0.113486492494	17029.76	13234501.89	0.128677000023	24060.05	17289984.69	0.139155993666	10327.64	8283874.08	0.124671619827	8483.15	5504999.33	0.154099019663	7703.75	3891812.78	0.197947600141	20723.08	12503204.85	0.165742145703	5919.94	3476903.13	0.170264737862	23358.89	15109903.87	0.154593240308	9000.49	5653862.91	0.159191868343	10765.08	6432988.95	0.16734180773	4553.67
Metabolism	Energy metabolism	Sulfur metabolism	0.293448715847	0.0190924914854	0.281634284557	0.016938028029	0.049342348568	0.049342348568	0.0118144312899	3.58340511156e-05	0.0235930285286		22005.84	7910199.36	0.278195769771	49604.08	17156253.2	0.289131195616	37862.58	13234501.89	0.28608995121	58140.8	17289984.69	0.336268660976	25707.55	8283874.08	0.310332457395	16141.78	5504999.33	0.293220380828	12632.03	3891812.78	0.324579590902	36195.92	12503204.85	0.289493137433	9839.28	3476903.13	0.28298976509	42339.84	15109903.87	0.280212504092	13766.06	5653862.91	0.243480611736	20895.07	6432988.95	0.324811221695	18486.04
Metabolism	Xenobiotics biodegradation and metabolism	Benzoate degradation	0.171109625593	0.0350235190436	0.148903775678	0.0180067456834	0.0137872734134	0.0137872734134	0.0222058499153	0.00481154169316	0.0396001581375		14225.78	7910199.36	0.179840979381	33567.78	17156253.2	0.195659154762	20711.56	13234501.89	0.156496709677	21095.37	17289984.69	0.12200918843	12370.48	8283874.08	0.149332062276	7537.79	5504999.33	0.13692626553	9237.22	3891812.78	0.237350060812	31926.43	12503204.85	0.255345972357	8515.2	3476903.13	0.244907599712	25059.68	15109903.87	0.165849367512	8013.65	5653862.91	0.141737607147	10211.48	6432988.95	0.158736165713	8513.05
Metabolism	Energy metabolism	Carbon fixation pathways in prokaryotes	0.878449549587	0.0794740412764	0.825577806231	0.0622470905197	0.0253985310374	0.0253985310374	0.0528717433561	0.00686949966448	0.0988739870477		64434.69	7910199.36	0.81457732059	163609.43	17156253.2	0.953643129958	115561.51	13234501.89	0.873183675219	161044.87	17289984.69	0.931434428008	75486.41	8283874.08	0.911245261227	46754.86	5504999.33	0.849316361316	36537.34	3891812.78	0.938825736628	103315.29	12503204.85	0.826310463913	28216.55	3476903.13	0.811542598255	133913.96	15109903.87	0.886266128178	39994.94	5653862.91	0.707391400122	56845.96	6432988.95	0.883663262005	60884.77
Metabolism	Xenobiotics biodegradation and metabolism	Ethylbenzene degradation	0.0160794927873	0.0084077869535	0.0111483638098	0.00605629864168	0.0396542226931	0.0396542226931	0.00493112897746	0.00024548933561	0.0096167686193		1110.91	7910199.36	0.0140440202508	4169.75	17156253.2	0.0243045492008	1930.84	13234501.89	0.014589442172	2860.76	17289984.69	0.0165457636388	1845.5	8283874.08	0.0222782237173	209.5	5504999.33	0.0038056317075	1191.16	3891812.78	0.0306068166003	3892.6	12503204.85	0.0311328179191	885.83	3476903.13	0.0254775576678	3633.38	15109903.87	0.0240463475563	287.01	5653862.91	0.00507635230229	1057.49	6432988.95	0.0164385483672	378.09
Metabolism	Biosynthesis of other secondary metabolites	Flavonoid biosynthesis	0.000851884419629	0.000952260040255	0.000204978895887	0.00077167949896	0.0248122196432	0.0248122196432	0.000646905523742	8.65097634678e-05	0.00120730128402		167.33	7910199.36	0.00211537019972	96.0	17156253.2	0.00055956273716	448.67	13234501.89	0.00339015403624	66.0	17289984.69	0.000381723877628	95.0	8283874.08	0.00114680642273	0.0	5504999.33	0.0	0.0	3891812.78	0.0	0.0	12503204.85	0.0	0.0	3476903.13	0.0	16.0	15109903.87	0.000105890812659	0.0	5653862.91	0.0	62.0	6432988.95	0.000963782162256	97.17
Metabolism	Metabolism of cofactors and vitamins	Folate biosynthesis	0.294137439099	0.0620625624568	0.330942102766	0.0204904366686	0.0129403546574	0.0129403546574	-0.0368046636667	-0.0652399776014	-0.00836934973192		23937.39	7910199.36	0.302614244099	37017.47	17156253.2	0.215766633708	37374.68	13234501.89	0.282403374986	61287.19	17289984.69	0.354466421451	25913.79	8283874.08	0.312822113781	20058.77	5504999.33	0.364373704656	16186.77	3891812.78	0.415918517026	39880.08	12503204.85	0.318958862775	11595.97	3476903.13	0.333514324858	49075.08	15109903.87	0.324787506408	17126.98	5653862.91	0.302925279099	21901.07	6432988.95	0.340449364521	8898.62
Metabolism	Lipid metabolism	Glycerophospholipid metabolism	0.532833335613	0.0169250153642	0.5487215975	0.0246175142781	0.033796547518	0.033796547518	-0.0158882618873	-0.0304636299627	-0.00131289381188		42574.03	7910199.36	0.538216902791	87499.76	17156253.2	0.5100167209	67167.6	13234501.89	0.507518911994	90653.28	17289984.69	0.524310932747	45624.78	8283874.08	0.55076621831	29029.75	5504999.33	0.527334305779	20507.03	3891812.78	0.5269274541	65953.64	12503204.85	0.5274938769	19257.37	3476903.13	0.553865589002	79073.94	15109903.87	0.523325235424	30954.23	5653862.91	0.547488159737	33018.63	6432988.95	0.513270429292	32134.65
Metabolism	Lipid metabolism	Primary bile acid biosynthesis	0.0281217733031	0.00904740463343	0.0346670668178	0.00504582243418	0.00647475991477	0.00647475991477	-0.00654529351469	-0.0111418325946	-0.00194875443481		2212.23	7910199.36	0.0279668046192	3533.53	17156253.2	0.0205961637358	3660.57	13234501.89	0.027659295608	6542.21	17289984.69	0.0378381480221	3088.33	8283874.08	0.0372812282052	1713.33	5504999.33	0.0311231645509	450.0	3891812.78	0.0115627350399	2401.42	12503204.85	0.0192064357004	914.24	3476903.13	0.0262946641254	6881.06	15109903.87	0.0455400647099	2403.75	5653862.91	0.0425151801213	2485.08	6432988.95	0.0386302544481	955.92
Metabolism	Lipid metabolism	Secondary bile acid biosynthesis	0.0281178874507	0.00905065548525	0.0346670668178	0.00504582243418	0.00645843533223	0.00645843533223	-0.00654917936704	-0.0111468787258	-0.00195148000832		2212.23	7910199.36	0.0279668046192	3517.53	17156253.2	0.0205029032796	3660.57	13234501.89	0.027659295608	6542.21	17289984.69	0.0378381480221	3088.33	8283874.08	0.0372812282052	1713.33	5504999.33	0.0311231645509	450.0	3891812.78	0.0115627350399	2401.42	12503204.85	0.0192064357004	914.24	3476903.13	0.0262946641254	6881.06	15109903.87	0.0455400647099	2403.75	5653862.91	0.0425151801213	2485.08	6432988.95	0.0386302544481	955.92
Organismal Systems	Excretory system	Proximal tubule bicarbonate reclamation	0.0191671079149	0.00881683371303	0.0109144454353	0.00736288211724	0.00300411675439	0.00300411675439	0.0082526624796	0.00298483119753	0.0135204937617		975.14	7910199.36	0.0123276286174	2423.13	17156253.2	0.014123888076	1454.55	13234501.89	0.0109905911993	3415.18	17289984.69	0.0197523598848	1299.75	8283874.08	0.0156901226099	561.66	5504999.33	0.0102027260374	733.0	3891812.78	0.0188344106316	2468.75	12503204.85	0.0197449376349	665.0	3476903.13	0.0191262159208	3428.5	15109903.87	0.0226904157002	296.16	5653862.91	0.00523818855735	1574.5	6432988.95	0.0244754034592	2530.59
[truncated: 86 more columns]

## Sheet: CTZ bolus-continuous
Level 1	Level 2	Level 3	CTZ-bolus: mean rel. freq. (%)	CTZ-bolus: std. dev. (%)	CTZ-continuous: mean rel. freq. (%)	CTZ-continuous: std. dev. (%)	p-values	p-values (corrected)	Difference between means	95.0% lower CI	95.0% upper CI	Note	123	123: parent seq. count	123: rel. freq. (%)	126	126: parent seq. count	126: rel. freq. (%)	130	130: parent seq. count	130: rel. freq. (%)	131	131: parent seq. count	131: rel. freq. (%)	142	142: parent seq. count	142: rel. freq. (%)	16	16: parent seq. count	16: rel. freq. (%)	17	17: parent seq. count	17: rel. freq. (%)	23	23: parent seq. count	23: rel. freq. (%)	28	28: parent seq. count	28: rel. freq. (%)	5	5: parent seq. count	5: rel. freq. (%)	6	6: parent seq. count	6: rel. freq. (%)	65	65: parent seq. count	65: rel. freq. (%)	66
Cellular Processes	Cell growth and death	Apoptosis	0.00362398306272	0.00430334407299	0.00763796809512	0.00597594739262	0.0145626914311	0.0145626914311	-0.0040139850324	-0.00719209500565	-0.00083587505915		1536.5	11307248.92	0.0135886280639	986.5	14777950.16	0.00667548604048	333.5	4266513.32	0.00781668718662	126.42	5584299.34	0.00226384712393	2.0	3899970.19	5.1282443264e-05	109.0	4275992.19	0.00254911597488	18.0	5037323.5	0.000357332619197	78.37	7506998.83	0.00104395913433	16.75	3687098.63	0.000454286735476	712.33	8950310.21	0.00795871856155	2024-05-28	1353981.0	0.00210490398314	238.92	6865413.19	0.00348005274246	575.17
Cellular Processes	Transport and catabolism	Lysosome	0.0437614497472	0.0272033899382	0.0635421344005	0.0346492158337	0.0422150282911	0.0422150282911	-0.0197806846532	-0.0388330722991	-0.00072829700733		6258.75	11307248.92	0.0553516601985	7689.34	14777950.16	0.0520325208621	5546.3	4266513.32	0.12999607839	1682.88	5584299.34	0.0301359203284	1340.5	3899970.19	0.0343720575977	2018.83	4275992.19	0.0472131358126	1524.0	5037323.5	0.0302541617587	2182.41	7506998.83	0.0290716709756	1051.0	3687098.63	0.0285047975513	5388.09	8950310.21	0.0602000363516	438.75	1353981.0	0.0324044428984	1730.02	6865413.19	0.0251990659866	4421.52
Cellular Processes	Unclassified	Electron transfer carriers	0.0220991220039	0.0105678100477	0.0312526336933	0.0133806937407	0.0162100986735	0.0162100986735	-0.00915351168933	-0.0165290374429	-0.00177798593572		4000.7	11307248.92	0.0353817274945	3971.57	14777950.16	0.0268749722187	850.4	4266513.32	0.0199319663673	2134.0	5584299.34	0.0382142838353	480.48	3899970.19	0.0123200941697	623.33	4275992.19	0.0145774354186	957.5	5037323.5	0.0190081101601	1221.0	7506998.83	0.0162648220367	942.9	3687098.63	0.0255729530078	2118.07	8950310.21	0.0236647663634	330.5	1353981.0	0.0244095005764	1569.67	6865413.19	0.0228634454556	4125.88
Cellular Processes	Unclassified	Other ion-coupled transporters	1.25383053648	0.0837052622154	1.3203937082	0.0653920499855	0.00662199729757	0.00662199729757	-0.0665631717242	-0.11345672069	-0.0196696227581		147726.18	11307248.92	1.30647322833	178723.98	14777950.16	1.20939628342	58453.03	4266513.32	1.3700421308	73501.49	5584299.34	1.31621687028	46927.73	3899970.19	1.20328432562	53549.55	4275992.19	1.25233039773	64536.0	5037323.5	1.2811565507	93343.93	7506998.83	1.24342539694	48824.33	3687098.63	1.32419376045	119500.69	8950310.21	1.33515696324	17576.25	1353981.0	1.29811644329	80749.48	6865413.19	1.17617800656	183217.76
Cellular Processes	Unclassified	Pores ion channels	0.222955379915	0.0322094921806	0.261073897727	0.0410603106932	0.00144541161066	0.00144541161066	-0.0381185178119	-0.0606883206488	-0.0155487149751		29976.38	11307248.92	0.265107633272	36172.36	14777950.16	0.244772513159	13008.18	4266513.32	0.304890176694	12749.92	5584299.34	0.228317273551	7195.06	3899970.19	0.184490128116	9658.69	4275992.19	0.225881843811	10728.0	5037323.5	0.212970241042	14024.01	7506998.83	0.186812470837	7373.32	3687098.63	0.199976207309	21160.48	8950310.21	0.236421749677	2870.5	1353981.0	0.212004452057	14936.42	6865413.19	0.217560394205	34675.06
Environmental Information Processing	Membrane transport	ABC transporters	3.42560898587	0.451785170784	3.13084390392	0.272187893295	0.0160171686636	0.0160171686636	0.294765081956	0.0586974670743	0.530832696838		388079.75	11307248.92	3.43213236699	478046.6	14777950.16	3.23486406994	144410.9	4266513.32	3.38475211886	185722.27	5584299.34	3.32579359902	173319.2	3899970.19	4.44411602028	172758.82	4275992.19	4.04020429233	207554.5	5037323.5	4.12033295062	325577.35	7506998.83	4.33698415802	134283.9	3687098.63	3.64199370495	313418.93	8950310.21	3.50176611365	48125.75	1353981.0	3.55438887252	202278.93	6865413.19	2.94634750163	451274.9
Environmental Information Processing	Signaling Molecules and Interaction	Cellular antigens	0.0138339174465	0.0105102691835	0.0208697624429	0.00860146892121	0.0223467227522	0.0223467227522	-0.00703584499644	-0.0130172548471	-0.00105443514578		2569.58	11307248.92	0.0227250679469	3059.51	14777950.16	0.0207032096257	1355.33	4266513.32	0.0317666885896	590.43	5584299.34	0.0105730363659	58.66	3899970.19	0.00150411406093	385.84	4275992.19	0.00902340282338	367.5	5037323.5	0.00729554097528	275.08	7506998.83	0.00366431387868	93.25	3687098.63	0.00252908884078	1361.99	8950310.21	0.0152172379286	52.5	1353981.0	0.00387745470579	582.26	6865413.19	0.00848106273994	1771.18
Environmental Information Processing	Membrane transport	Transporters	7.82711546372	0.859213328147	7.23460298827	0.692492881874	0.0182764968927	0.0182764968927	0.592512475444	0.106115199795	1.07890975109		848147.49	11307248.92	7.5009181809	1058199.05	14777950.16	7.16066192228	303581.94	4266513.32	7.11545745274	440936.28	5584299.34	7.89600007366	340390.11	3899970.19	8.72801825185	352824.2	4275992.19	8.2512826105	427058.0	5037323.5	8.47787520496	640309.94	7506998.83	8.5295063247	285791.59	3687098.63	7.75112408642	686709.62	8950310.21	7.67246725407	108223.25	1353981.0	7.99296666645	469990.52	6865413.19	6.84577179833	1035968.1
Human diseases	Cancer: specific types	Bladder cancer	0.000207987067789	0.000289697601019	0.000724127039779	0.000875435940328	0.0125212859562	0.0125212859562	-0.000516139971991	-0.000912508359141	-0.00011977158484		69.75	11307248.92	0.000616860922524	119.0	14777950.16	0.00080525376464	0.0	4266513.32	0.0	0.0	5584299.34	0.0	1983-02-01	3899970.19	7.25646572186e-05	0.0	4275992.19	0.0	42.0	5037323.5	0.000833776111461	2024-05-11	7506998.83	0.000153190379543	3.0	3687098.63	8.13647884434e-05	0.0	8950310.21	0.0	0.0	1353981.0	0.0	32.0	6865413.19	0.00046610450259	119.0
Human Diseases	Infectious disease: bacterial	Pertussis	0.00946485819167	0.007823564233	0.0208609795842	0.0132969958657	0.00128837236751	0.00128837236751	-0.0113961213925	-0.0180327072847	-0.00475953550029		3139.83	11307248.92	0.0277682929085	3434.0	14777950.16	0.0232373229225	772.33	4266513.32	0.018102134977	361.01	5584299.34	0.00646473224338	52.28	3899970.19	0.00134052306692	296.17	4275992.19	0.0069263456723	857.0	5037323.5	0.0170130030362	285.44	7506998.83	0.00380231842929	95.25	3687098.63	0.00258333203308	1015.66	8950310.21	0.0113477631073	36.0	1353981.0	0.00265882608397	380.17	6865413.19	0.00553746714843	998.17
Human Diseases	Cancer: specific types	Renal cell carcinoma	0.00282817352682	0.00217189950049	0.00442359815433	0.00282905799127	0.0428476095925	0.0428476095925	-0.00159542462751	-0.00313703554591	-5.38137091147e-05		346.75	11307248.92	0.00306661684423	733.5	14777950.16	0.00496347593583	309.0	4266513.32	0.0072424477981	174.0	5584299.34	0.00311587881319	80.5	3899970.19	0.00206411834138	99.83	4275992.19	0.0023346628236	170.5	5037323.5	0.00338473397629	40.5	7506998.83	0.000539496554044	49.33	3687098.63	0.00133790833797	34.0	8950310.21	0.000379875101558	0.0	1353981.0	0.0	325.67	6865413.19	0.00474363291745	1205.67
Metabolism	Lipid metabolism	Steroid hormone biosynthesis	0.00506566045188	0.00485640197237	0.0106908997739	0.0081620727827	0.00825099568066	0.00825099568066	-0.00562523932202	-0.00971130017183	-0.0015391784722		1485.25	11307248.92	0.013135378999	1327.5	14777950.16	0.00898297792067	649.0	4266513.32	0.0152114842102	247.26	5584299.34	0.00442777123764	4.0	3899970.19	0.000102564886528	198.0	4275992.19	0.00463050424795	78.0	5037323.5	0.00154844134986	74.81	7506998.83	0.000996536721187	34.75	3687098.63	0.000942475466136	1221.99	8950310.21	0.0136530463339	61.5	1353981.0	0.00454216122678	206.75	6865413.19	0.0030114720597	547.5
Metabolism	Amino acid metabolism	Valine, leucine and isoleucine degradation	0.183448576829	0.0304517859936	0.206572586862	0.0430369142097	0.0464590680641	0.0464590680641	-0.023124010033	-0.0458678703089	-0.000380149757098		23264.04	11307248.92	0.205744475642	24518.24	14777950.16	0.16591096691	8983.59	4266513.32	0.210560458299	12037.47	5584299.34	0.215559182399	5351.67	3899970.19	0.137223356571	6357.82	4275992.19	0.148686426857	8182.0	5037323.5	0.162427527237	10094.88	7506998.83	0.134472912926	5210.01	3687098.63	0.141303787146	16424.24	8950310.21	0.183504701118	2537.75	1353981.0	0.18742877485	11727.33	6865413.19	0.170817541136	27769.52
Metabolism	Lipid metabolism	alpha-Linolenic acid metabolism	0.00110409645109	0.00108801678283	0.00317815432062	0.00262832807468	0.001575011569	0.001575011569	-0.00207405786953	-0.003296124266	-0.000851991473051		331.75	11307248.92	0.00293395858132	378.0	14777950.16	0.00255786489944	70.0	4266513.32	0.00164068396721	94.0	5584299.34	0.0016832908531	1949-10-01	3899970.19	0.00026897641492	2024-05-19	4275992.19	0.000456034509268	224.0	5037323.5	0.00444680592779	34.0	7506998.83	0.000452910687346	1975-10-01	3687098.63	0.000291557158589	0.0	8950310.21	0.0	1.0	1353981.0	7.38562801103e-05	23.67	6865413.19	0.00034477167426	117.17
Metabolism	Energy metabolism	Carbon fixation pathways in prokaryotes	0.753611052045	0.0883346450742	0.821734915568	0.0814346555566	0.012416622253	0.012416622253	-0.0681238635235	-0.120727869403	-0.0155198576443		87882.06	11307248.92	0.777218761361	120808.47	14777950.16	0.817491388806	34377.46	4266513.32	0.805750677933	40436.37	5584299.34	0.724108210145	26304.43	3899970.19	0.674477719534	30202.48	4275992.19	0.706326827973	35071.0	5037323.5	0.696222904882	53684.75	7506998.83	0.715129324191	27106.9	3687098.63	0.735182394619	66501.78	8950310.21	0.743010895038	9057.5	1353981.0	0.668953257099	59423.58	6865413.19	0.865549943688	143195.55
Metabolism	Carbohydrate metabolism	Citrate cycle (TCA cycle)	0.438702526914	0.0611492776758	0.48629902326	0.0624893370106	0.0155856081131	0.0155856081131	-0.0475964963455	-0.0857023349478	-0.0094906577433		52669.56	11307248.92	0.465803489183	68929.42	14777950.16	0.466434243273	19844.51	4266513.32	0.465122419915	21687.54	5584299.34	0.388366358599	14187.28	3899970.19	0.363779190835	15917.63	4275992.19	0.372255824911	20656.0	5037323.5	0.410059032341	29454.63	7506998.83	0.392362256436	14555.16	3687098.63	0.394759171387	37226.49	8950310.21	0.415924019688	4853.0	1353981.0	0.358424527375	34333.42	6865413.19	0.500092551604	87689.54
Metabolism	Unclassified	Energy metabolism	0.79384971725	0.0550828288248	0.836964543628	0.071579158929	0.0312402620302	0.0312402620302	-0.0431148263774	-0.0821566340711	-0.00407301868363		95403.71	11307248.92	0.843739362908	116435.42	14777950.16	0.787899666323	34578.91	4266513.32	0.810472332007	44861.17	5584299.34	0.803344650217	29229.73	3899970.19	0.749485985174	33587.79	4275992.19	0.785496991284	39302.5	5037323.5	0.780225848112	59689.21	7506998.83	0.79511415083	29877.01	3687098.63	0.810312199324	75165.23	8950310.21	0.839805864114	10746.0	1353981.0	0.793659586065	57592.91	6865413.19	0.838884833383	131768.91
Metabolism	Metabolism of Terpenoids and Polyketides	Geraniol degradation	0.00426351783172	0.00300473639005	0.0104771945803	0.00586925247926	8.2173495891e-05	8.2173495891e-05	-0.00621367674854	-0.00904718894883	-0.00338016454824		1148.25	11307248.92	0.0101549900256	1088.0	14777950.16	0.00736232013385	464.5	4266513.32	0.0108871100395	247.92	5584299.34	0.00443959008831	28.15	3899970.19	0.000721800388941	93.5	4275992.19	0.00218662700598	360.5	5037323.5	0.00715657829004	164.47	7506998.83	0.00219088884552	31.75	3687098.63	0.000861110677693	387.33	8950310.21	0.00432755950254	2024-05-17	1353981.0	0.00129248490193	332.42	6865413.19	0.00484195183597	1164.17
Metabolism	Glycan biosynthesis and metabolism	Glycan biosynthesis and metabolism	0.0119800324567	0.00855342612593	0.0185104626311	0.00767280287032	0.012349648011	0.012349648011	-0.00653043017439	-0.0115680063743	-0.00149285397446		1817.5	11307248.92	0.0160737595224	3164.57	14777950.16	0.0214141336636	521.5	4266513.32	0.0122230955557	364.92	5584299.34	0.00653474997993	248.64	3899970.19	0.00637543334658	459.5	4275992.19	0.0107460439492	418.0	5037323.5	0.00829805749025	294.97	7506998.83	0.00392926663078	340.15	3687098.63	0.00922541092968	518.5	8950310.21	0.00579309529876	2024-05-17	1353981.0	0.00129248490193	1511.92	6865413.19	0.0220222724861	4223.13
Metabolism	Glycan biosynthesis and metabolism	Glycosaminoglycan degradation	0.0287412672013	0.0221605500309	0.0449918537084	0.0245787944759	0.0276621199452	0.0276621199452	-0.0162505865071	-0.0306278210779	-0.00187335193634		3712.75	11307248.92	0.0328351310409	4787.67	14777950.16	0.032397389003	4306.4	4266513.32	0.100934877663	1307.37	5584299.34	0.0234115315172	78.83	3899970.19	0.00202129750125	756.0	4275992.19	0.0176801071285	527.0	5037323.5	0.0104619050176	415.47	7506998.83	0.00553443539034	748.5	3687098.63	0.0203005147166	3310.03	8950310.21	0.0369822936003	397.75	1353981.0	0.0293763354139	1325.18	6865413.19	0.0193022613982	3126.68
Metabolism	Glycan biosynthesis and metabolism	Glycosphingolipid biosynthesis - ganglio series	0.0200524391542	0.0158694554158	0.0313988094479	0.0199244897114	0.0438876071027	0.0438876071027	-0.0113463702937	-0.0223674095916	-0.000325330995887		3044.5	11307248.92	0.0269252054283	3482.5	14777950.16	0.0235655145828	3300.0	4266513.32	0.0773465298826	1069.03	5584299.34	0.0191434938371	28.83	3899970.19	0.000739236419651	557.0	4275992.19	0.0130262164955	388.0	5037323.5	0.00770250312492	298.13	7506998.83	0.00397136068289	518.75	3687098.63	0.0140693280017	2411.97	8950310.21	0.0269484514325	300.75	1353981.0	0.0222122762432	929.18	6865413.19	0.0135342181786	2408.18
Metabolism	Glycan biosynthesis and metabolism	Lipopolysaccharide biosynthesis	0.0418946084515	0.0326210689964	0.0808699699423	0.0466316145409	0.00259930635477	0.00259930635477	-0.0389753614907	-0.0635202500288	-0.0144304729526		11536.25	11307248.92	0.102025259032	13062.0	14777950.16	0.0883884426364	4667.5	4266513.32	0.109398463099	2016.63	5584299.34	0.0361124982244	550.11	3899970.19	0.014105492432	1176.82	4275992.19	0.0275215657024	1322.0	5037323.5	0.0262440956988	1235.97	7506998.83	0.0164642359482	893.52	3687098.63	0.02423368859	5395.63	8950310.21	0.0602842792418	203.5	1353981.0	0.0150297530024	2597.15	6865413.19	0.0378294784032	8313.9
Metabolism	Glycan biosynthesis and metabolism	Lipopolysaccharide biosynthesis proteins	0.144817665954	0.0452005682826	0.19496320919	0.0594848074302	0.00313051148226	0.00313051148226	-0.050145543236	-0.0824289945958	-0.0178620918763		26662.51	11307248.92	0.235800150759	33589.98	14777950.16	0.227297965119	8524.71	4266513.32	0.199805071744	7710.84	5584299.34	0.138080706827	3652.56	3899970.19	0.0936561004842	6067.35	4275992.19	0.14189338358	6909.0	5037323.5	0.137156170335	8568.56	7506998.83	0.114140952917	4032.79	3687098.63	0.109375701729	15473.87	8950310.21	0.172886409934	1274.5	1353981.0	0.0941298290006	8687.68	6865413.19	0.126542711408	24619.45
Metabolism	Amino acid metabolism	Lysine degradation	0.098731020221	0.0158301928769	0.109017038072	0.0159358929188	0.0400425421106	0.0400425421106	-0.0102860178506	-0.0200821175517	-0.000489918149575		13244.2	11307248.92	0.117130171041	13227.05	14777950.16	0.0895053093074	4521.7	4266513.32	0.105981152779	7074.93	5584299.34	0.126693244206	3308.82	3899970.19	0.0848421869604	4092.32	4275992.19	0.0957045714342	4698.5	5037323.5	0.0932737395166	7645.78	7506998.83	0.101848690444	3713.52	3687098.63	0.100716589727	9981.86	8950310.21	0.111525296507	1624.0	1353981.0	0.119942598899	6860.62	6865413.19	0.0999301835175	15851.54
Metabolism	Energy metabolism	Nitrogen metabolism	0.670429536813	0.0704543143684	0.70971700405	0.0515376425287	0.0466409418055	0.0466409418055	-0.0392874672366	-0.0779585748605	-0.000616359612754		84969.08	11307248.92	0.751456703582	98271.68	14777950.16	0.66498857376	30684.23	4266513.32	0.719187488673	40319.15	5584299.34	0.722009110636	25253.12	3899970.19	0.64752084682	29022.8	4275992.19	0.678738377209	31442.5	5037323.5	0.624190604395	47681.26	7506998.83	0.635157418827	23500.85	3687098.63	0.63738056283	65590.91	8950310.21	0.732833929339	10066.5	1353981.0	0.74347424373	49477.7	6865413.19	0.720680585869	112735.15
Metabolism	Carbohydrate metabolism	Propanoate metabolism	0.486448844592	0.0372448881679	0.519663905071	0.0325323166155	0.00361060018994	0.00361060018994	-0.0332150604785	-0.0549235513585	-0.0115065695985		53224.17	11307248.92	0.470708395796	75799.08	14777950.16	0.512920122069	19490.37	4266513.32	0.456821965342	27359.19	5584299.34	0.489930577396	16810.62	3899970.19	0.431044833191	18937.34	4275992.19	0.442875925833	22786.0	5037323.5	0.45234339228	33788.82	7506998.83	0.450097579141	17092.37	3687098.63	0.463572356349	42249.71	8950310.21	0.47204743756	6239.5	1353981.0	0.460826259748	36936.72	6865413.19	0.538011609466	85983.33
[truncated: 98 more columns]

## Sheet: CTZ bolus-control
Level 1	Level 2	Level 3	CTZ-bolus: mean rel. freq. (%)	CTZ-bolus: std. dev. (%)	control: mean rel. freq. (%)	control: std. dev. (%)	p-values	p-values (corrected)	Difference between means	95.0% lower CI	95.0% upper CI	Note	123	123: parent seq. count	123: rel. freq. (%)	126	126: parent seq. count	126: rel. freq. (%)	130	130: parent seq. count	130: rel. freq. (%)	131	131: parent seq. count	131: rel. freq. (%)	142	142: parent seq. count	142: rel. freq. (%)	16	16: parent seq. count	16: rel. freq. (%)	17	17: parent seq. count	17: rel. freq. (%)	23	23: parent seq. count	23: rel. freq. (%)	28	28: parent seq. count	28: rel. freq. (%)	5	5: parent seq. count	5: rel. freq. (%)	6	6: parent seq. count	6: rel. freq. (%)	65	65: parent seq. count	65: rel. freq. (%)	66
Cellular Processes	Cell growth and death	Apoptosis	0.00362398306272	0.00430334407299	0.00825695349683	0.00746970572812	0.0371447912232	0.0371447912232	-0.00463297043411	-0.00896631419444	-0.000299626673781		1536.5	11307248.92	0.0135886280639	986.5	14777950.16	0.00667548604048	333.5	4266513.32	0.00781668718662	126.42	5584299.34	0.00226384712393	2.0	3899970.19	5.1282443264e-05	109.0	4275992.19	0.00254911597488	18.0	5037323.5	0.000357332619197	78.37	7506998.83	0.00104395913433	16.75	3687098.63	0.000454286735476	712.33	8950310.21	0.00795871856155	2024-05-28	1353981.0	0.00210490398314	238.92	6865413.19	0.00348005274246	575.17
Cellular Processes	Cell motility	Bacterial chemotaxis	0.339981681602	0.124760117603	0.411286364897	0.0826012310606	0.0474996367118	0.0474996367118	-0.0713046832946	-0.141778166234	-0.000831200355608		31509.45	11307248.92	0.278665926813	66896.46	14777950.16	0.452677531564	21915.3	4266513.32	0.513658304951	16454.53	5584299.34	0.294657019586	16870.72	3899970.19	0.432585870611	13930.01	4275992.19	0.325772578177	20106.0	5037323.5	0.399140535644	28724.47	7506998.83	0.382635866216	16737.77	3687098.63	0.453955038355	32465.36	8950310.21	0.362728880209	4123.5	1353981.0	0.304546371035	36537.42	6865413.19	0.532195499219	79440.84
Cellular Processes	Cell motility	Bacterial motility proteins	0.65294475056	0.260922042315	0.873976781543	0.230951187458	0.0107286512501	0.0107286512501	-0.221032030983	-0.387564018047	-0.0545000439193		52419.4	11307248.92	0.463591103113	141919.77	14777950.16	0.96034814344	42019.7	4266513.32	0.984872115669	27655.91	5584299.34	0.49524404614	30774.48	3899970.19	0.78909526229	22200.21	4275992.19	0.519182660154	35248.0	5037323.5	0.699736675637	50719.47	7506998.83	0.675629118221	32211.45	3687098.63	0.873625938235	52214.54	8950310.21	0.583382461333	7232.5	1353981.0	0.534165545898	78590.51	6865413.19	1.14473095537	167765.3
Cellular Processes	Cell motility	Flagellar assembly	0.247307816722	0.145285920714	0.389519654614	0.133452551358	0.00427697045336	0.00427697045336	-0.142211837892	-0.236717397514	-0.04770627827		13287.0	11307248.92	0.117508689284	62368.31	14777950.16	0.422036272451	19112.0	4266513.32	0.447953599732	7948.04	5584299.34	0.142328330129	9984.03	3899970.19	0.256002726011	6065.85	4275992.19	0.141858304002	11576.0	5037323.5	0.229804577768	16501.5	7506998.83	0.219814873742	12929.56	3687098.63	0.350670304689	15874.43	8950310.21	0.177361785542	3179.5	1353981.0	0.234826042611	33956.07	6865413.19	0.494596159914	69344.5
Cellular Processes	Unclassified	Membrane and intracellular structural molecules	0.364221757494	0.0778977581876	0.439038006047	0.111959206239	0.0312910761056	0.0312910761056	-0.0748162485535	-0.142402435547	-0.00723006156028		52496.01	11307248.92	0.464268633081	62446.82	14777950.16	0.422567536931	20711.21	4266513.32	0.485436431264	19383.71	5584299.34	0.347110869597	16017.21	3899970.19	0.410700831536	17580.33	4275992.19	0.411140367401	21973.5	5037323.5	0.436213794885	32726.6	7506998.83	0.435947850015	14398.91	3687098.63	0.390521421989	37362.17	8950310.21	0.417439944799	5285.75	1353981.0	0.390385832593	22340.04	6865413.19	0.325399788501	52334.31
Cellular Processes	Unclassified	Other ion-coupled transporters	1.25383053648	0.0837052622154	1.33259419587	0.123461053824	0.0379833380907	0.0379833380907	-0.0787636593941	-0.152827387987	-0.00469993080123		147726.18	11307248.92	1.30647322833	178723.98	14777950.16	1.20939628342	58453.03	4266513.32	1.3700421308	73501.49	5584299.34	1.31621687028	46927.73	3899970.19	1.20328432562	53549.55	4275992.19	1.25233039773	64536.0	5037323.5	1.2811565507	93343.93	7506998.83	1.24342539694	48824.33	3687098.63	1.32419376045	119500.69	8950310.21	1.33515696324	17576.25	1353981.0	1.29811644329	80749.48	6865413.19	1.17617800656	183217.76
Cellular Processes	Unclassified	Pores ion channels	0.222955379915	0.0322094921806	0.272572328045	0.0733055771185	0.0199390880511	0.0199390880511	-0.0496169481298	-0.0905752717519	-0.00865862450782		29976.38	11307248.92	0.265107633272	36172.36	14777950.16	0.244772513159	13008.18	4266513.32	0.304890176694	12749.92	5584299.34	0.228317273551	7195.06	3899970.19	0.184490128116	9658.69	4275992.19	0.225881843811	10728.0	5037323.5	0.212970241042	14024.01	7506998.83	0.186812470837	7373.32	3687098.63	0.199976207309	21160.48	8950310.21	0.236421749677	2870.5	1353981.0	0.212004452057	14936.42	6865413.19	0.217560394205	34675.06
Environmental Information Processing	Membrane transport	Bacterial secretion system	0.581569936674	0.0805433621856	0.638601086611	0.0678989869418	0.0270953549797	0.0270953549797	-0.0570311499368	-0.107228834488	-0.00683346538612		63750.35	11307248.92	0.56380071272	89336.7	14777950.16	0.604527008366	24373.65	4266513.32	0.571277953962	30372.97	5584299.34	0.543899389176	20460.57	3899970.19	0.524634010087	24110.52	4275992.19	0.563857905456	26796.0	5037323.5	0.531949159112	37152.87	7506998.83	0.494909761429	21768.6	3687098.63	0.590399177903	46646.54	8950310.21	0.521172327054	6936.75	1353981.0	0.512322551055	45025.64	6865413.19	0.655832923	104670.57
Environmental Information Processing	Signaling Molecules and Interaction	Bacterial toxins	0.161017918719	0.0143519089636	0.143961769755	0.017822304629	0.00408644974884	0.00408644974884	0.0170561489639	0.00584774512552	0.0282645528022		18211.47	11307248.92	0.161060131681	22729.63	14777950.16	0.153807732154	6663.92	4266513.32	0.156191238611	10085.04	5584299.34	0.180596336012	5497.84	3899970.19	0.140971333937	6400.01	4275992.19	0.149673098444	7405.0	5037323.5	0.147002669175	10889.73	7506998.83	0.145061032333	5653.03	3687098.63	0.153319196671	14546.26	8950310.21	0.162522411611	2321.5	1353981.0	0.171457354276	10109.36	6865413.19	0.147250569197	21908.08
Environmental Information Processing	Signal transduction	MAPK signaling pathway - yeast	0.0429613183704	0.0105509095567	0.0372244782785	0.00510999563827	0.0406998698455	0.0406998698455	0.0057368400919	0.000259112213833	0.01121456797		5163.73	11307248.92	0.0456674301285	6005.64	14777950.16	0.0406391951182	1651.73	4266513.32	0.0387138132736	2783.43	5584299.34	0.0498438538218	1592.0	3899970.19	0.0408208248382	1971.0	4275992.19	0.0460945650137	2126.0	5037323.5	0.0422049526897	3340.48	7506998.83	0.0444982086137	1485.8	3687098.63	0.0402972675564	3963.23	8950310.21	0.0442803646691	592.75	1353981.0	0.0437783100354	2673.27	6865413.19	0.0389382244887	6721.36
Environmental Information Processing	Membrane transport	Secretion system	1.19496509698	0.0866803180687	1.32113830196	0.188391252818	0.0216492838345	0.0216492838345	-0.126173204984	-0.231971430978	-0.0203749789897		125925.49	11307248.92	1.11367045062	195214.25	14777950.16	1.32098327499	49682.29	4266513.32	1.16447052367	61677.61	5584299.34	1.10448251866	48035.21	3899970.19	1.23168146575	50708.51	4275992.19	1.18588874223	63183.0	5037323.5	1.25429704882	88651.13	7506998.83	1.18091306536	46352.29	3687098.63	1.25714808991	96230.48	8950310.21	1.07516362832	14811.5	1353981.0	1.09392229285	92290.83	6865413.19	1.34428660659	210652.06
Environmental Information Processing	Membrane transport	Transporters	7.82711546372	0.859213328147	7.1107999505	0.482619222009	0.00342270474897	0.00342270474897	0.716315513221	0.254506141434	1.17812488501		848147.49	11307248.92	7.5009181809	1058199.05	14777950.16	7.16066192228	303581.94	4266513.32	7.11545745274	440936.28	5584299.34	7.89600007366	340390.11	3899970.19	8.72801825185	352824.2	4275992.19	8.2512826105	427058.0	5037323.5	8.47787520496	640309.94	7506998.83	8.5295063247	285791.59	3687098.63	7.75112408642	686709.62	8950310.21	7.67246725407	108223.25	1353981.0	7.99296666645	469990.52	6865413.19	6.84577179833	1035968.1
Genetic Information Processing	Folding, Sorting and Degradation	Chaperones and folding catalysts	1.06553446849	0.0460447877571	1.12165508219	0.033478983508	0.00015542533274	0.00015542533274	-0.0561206137023	-0.0830390157361	-0.0292022116685		123147.31	11307248.92	1.08910054843	160896.1	14777950.16	1.08875790118	48962.01	4266513.32	1.14758835442	59331.5	5584299.34	1.06246990692	40778.69	3899970.19	1.04561542815	47253.86	4275992.19	1.10509696698	54098.0	5037323.5	1.07394333519	80645.37	7506998.83	1.07426911641	40288.5	3687098.63	1.0926884264	96072.51	8950310.21	1.07339866156	14462.75	1353981.0	1.06816491516	73346.84	6865413.19	1.06835288671	161486.91
Genetic Information Processing	Folding, Sorting and Degradation	Sulfur relay system	0.27958678039	0.0420952225619	0.30220996613	0.0210203607511	0.0441854913404	0.0441854913404	-0.0226231857404	-0.0446190634173	-0.000627308063434		32209.52	11307248.92	0.284857264821	42182.83	14777950.16	0.285444392106	12316.62	4266513.32	0.288681156631	15359.63	5584299.34	0.275050262617	12040.28	3899970.19	0.308727487991	12949.0	4275992.19	0.302830300539	15407.0	5037323.5	0.305856870221	23426.53	7506998.83	0.31206252366	11570.55	3687098.63	0.313811784308	26399.3	8950310.21	0.294954022605	4058.0	1353981.0	0.299708784688	21073.31	6865413.19	0.306948896109	45969.44
Metabolism	Energy metabolism	Oxidative phosphorylation	0.998587502663	0.0616965911495	1.05446300917	0.0556298181247	0.00719179487368	0.00719179487368	-0.0558755065098	-0.0956242989902	-0.0161267140293		117988.64	11307248.92	1.04347786835	146203.37	14777950.16	0.989334572231	41670.94	4266513.32	0.976697759378	50872.61	5584299.34	0.910993607302	37839.4	3899970.19	0.970248441822	41993.96	4275992.19	0.982086920042	53642.0	5037323.5	1.06489090883	82059.81	7506998.83	1.09311073384	38670.15	3687098.63	1.04879619128	91569.06	8950310.21	1.02308252844	12902.25	1353981.0	0.952912190053	67890.52	6865413.19	0.988877407974	155777.62
Metabolism	Carbohydrate metabolism	Pentose and glucuronate interconversions	0.56133872355	0.117774942502	0.477372385736	0.0579378650849	0.00892860824008	0.00892860824008	0.0839663378141	0.0226221689008	0.145310506727		72014.21	11307248.92	0.636885333555	70692.99	14777950.16	0.478368036396	28022.66	4266513.32	0.656804699721	35840.41	5584299.34	0.641806748132	21000.04	3899970.19	0.538466679921	24252.37	4275992.19	0.567175264181	27374.5	5037323.5	0.543433432457	40546.89	7506998.83	0.540121171166	16440.44	3687098.63	0.445890974172	59869.97	8950310.21	0.668915027471	8584.5	1353981.0	0.634019236607	30561.52	6865413.19	0.445151939937	63784.24
Metabolism	Metabolism of cofactors and vitamins	Riboflavin metabolism	0.132976926507	0.0266586112505	0.153060752456	0.0141016903654	0.00673606543658	0.00673606543658	-0.0200838259491	-0.0341975556134	-0.0059700962848		17087.88	11307248.92	0.151123231839	19873.45	14777950.16	0.134480423772	6853.73	4266513.32	0.16064007038	9177.2	5584299.34	0.164339327841	6075.47	3899970.19	0.155782472789	5922.66	4275992.19	0.138509607521	7175.0	5037323.5	0.142436752375	11537.72	7506998.83	0.153692843988	5566.92	3687098.63	0.150983756027	13064.72	8950310.21	0.145969465789	2022.25	1353981.0	0.149355862453	10479.04	6865413.19	0.152635241463	22154.12
Metabolism	Xenobiotics biodegradation and metabolism	Toluene degradation	0.0423749109413	0.0180242453352	0.0587037352659	0.0261917287953	0.0429057153108	0.0429057153108	-0.0163288243246	-0.0320973778777	-0.000560270771455		4654.5	11307248.92	0.0411638589805	7641.34	14777950.16	0.0517077126209	1512.8	4266513.32	0.0354575243656	922.26	5584299.34	0.0165152321509	1284.47	3899970.19	0.0329353799497	1321.33	4275992.19	0.0309011322118	2776.5	5037323.5	0.0551185565112	4379.58	7506998.83	0.0583399584731	1564.25	3687098.63	0.0424249567742	2229.79	8950310.21	0.024912991256	103.75	1353981.0	0.00766258906144	1733.6	6865413.19	0.0252512114278	5151.52
Metabolism	Metabolism of cofactors and vitamins	Vitamin B6 metabolism	0.170954151475	0.0381443576836	0.191208499434	0.0175986299692	0.0434266297868	0.0434266297868	-0.0202543479583	-0.0398697691637	-0.000638926752877		21034.71	11307248.92	0.186028539292	27696.06	14777950.16	0.187414761182	8035.81	4266513.32	0.18834606615	9943.47	5584299.34	0.178061192543	6011.31	3899970.19	0.154137332009	6001.68	4275992.19	0.140357599671	7013.5	5037323.5	0.139230684708	10636.5	7506998.83	0.141687780175	6421.69	3687098.63	0.174166482766	15606.16	8950310.21	0.174364459263	2243.25	1353981.0	0.165678100357	13065.13	6865413.19	0.190303622498	29127.01
Metabolism	Carbohydrate metabolism	Butanoate metabolism	0.489258479151	0.0366515682386	0.517791960245	0.0296028436152	0.0139721970788	0.0139721970788	-0.0285334810937	-0.0509288334325	-0.00613812875489		54029.65	11307248.92	0.477831967637	76666.22	14777950.16	0.518787918283	21779.8	4266513.32	0.510482409557	26844.94	5584299.34	0.480721722915	18259.61	3899970.19	0.468198706924	17140.15	4275992.19	0.400846148412	25035.5	5037323.5	0.497000043773	35130.21	7506998.83	0.467966104638	17614.3	3687098.63	0.477727931026	43688.15	8950310.21	0.488118835827	5841.25	1353981.0	0.431412996194	36087.02	6865413.19	0.525635078346	85268.01
Metabolism	Energy metabolism	Carbon fixation pathways in prokaryotes	0.753611052045	0.0883346450742	0.825577806231	0.0622470905197	0.00702032967917	0.00702032967917	-0.0719667541856	-0.122992225546	-0.0209412828256		87882.06	11307248.92	0.777218761361	120808.47	14777950.16	0.817491388806	34377.46	4266513.32	0.805750677933	40436.37	5584299.34	0.724108210145	26304.43	3899970.19	0.674477719534	30202.48	4275992.19	0.706326827973	35071.0	5037323.5	0.696222904882	53684.75	7506998.83	0.715129324191	27106.9	3687098.63	0.735182394619	66501.78	8950310.21	0.743010895038	9057.5	1353981.0	0.668953257099	59423.58	6865413.19	0.865549943688	143195.55
Metabolism	Xenobiotics biodegradation and metabolism	Chloroalkane and chloroalkene degradation	0.168033700923	0.0194184545403	0.151263242739	0.0143655532918	0.00520560734016	0.00520560734016	0.0167704581837	0.00534003963645	0.028200876731		19344.79	11307248.92	0.171083082515	23864.79	14777950.16	0.161489176385	6299.59	4266513.32	0.147651947328	9361.35	5584299.34	0.167636966252	6313.67	3899970.19	0.161890211781	6593.17	4275992.19	0.154190412588	7976.5	5037323.5	0.158347979835	12955.09	7506998.83	0.172573491663	5718.1	3687098.63	0.155083998933	14553.61	8950310.21	0.16260453167	2116.0	1353981.0	0.156279888713	11419.2	6865413.19	0.166329391749	27197.3
Metabolism	Carbohydrate metabolism	Citrate cycle (TCA cycle)	0.438702526914	0.0611492776758	0.490885518485	0.0665243242835	0.0210244236799	0.0210244236799	-0.0521829915714	-0.0959912519667	-0.00837473117599		52669.56	11307248.92	0.465803489183	68929.42	14777950.16	0.466434243273	19844.51	4266513.32	0.465122419915	21687.54	5584299.34	0.388366358599	14187.28	3899970.19	0.363779190835	15917.63	4275992.19	0.372255824911	20656.0	5037323.5	0.410059032341	29454.63	7506998.83	0.392362256436	14555.16	3687098.63	0.394759171387	37226.49	8950310.21	0.415924019688	4853.0	1353981.0	0.358424527375	34333.42	6865413.19	0.500092551604	87689.54
Metabolism	Unclassified	Energy metabolism	0.79384971725	0.0550828288248	0.83270664082	0.0472478226869	0.0288647666068	0.0288647666068	-0.0388569235698	-0.0734730184385	-0.00424082870104		95403.71	11307248.92	0.843739362908	116435.42	14777950.16	0.787899666323	34578.91	4266513.32	0.810472332007	44861.17	5584299.34	0.803344650217	29229.73	3899970.19	0.749485985174	33587.79	4275992.19	0.785496991284	39302.5	5037323.5	0.780225848112	59689.21	7506998.83	0.79511415083	29877.01	3687098.63	0.810312199324	75165.23	8950310.21	0.839805864114	10746.0	1353981.0	0.793659586065	57592.91	6865413.19	0.838884833383	131768.91
Metabolism	Carbohydrate metabolism	Galactose metabolism	0.881824994615	0.0895028995967	0.828732422877	0.0643479980501	0.0459958001237	0.0459958001237	0.0530925717382	0.000996584259003	0.105188559217		104673.78	11307248.92	0.925722788457	125657.94	14777950.16	0.850306968419	36493.03	4266513.32	0.85533613194	50391.29	5584299.34	0.90237444184	34245.35	3899970.19	0.878092609216	36824.47	4275992.19	0.86119123618	45610.0	5037323.5	0.905441153422	70635.36	7506998.83	0.940926748486	30440.22	3687098.63	0.82558735349	83618.5	8950310.21	0.934252534695	12378.25	1353981.0	0.914211499275	50589.12	6865413.19	0.73686926919	107944.38
Metabolism	Glycan biosynthesis and metabolism	Glycan biosynthesis and metabolism	0.0119800324567	0.00855342612593	0.0278201144712	0.0227329038984	0.0158074575464	0.0158074575464	-0.0158400820145	-0.0283636201742	-0.00331654385477		1817.5	11307248.92	0.0160737595224	3164.57	14777950.16	0.0214141336636	521.5	4266513.32	0.0122230955557	364.92	5584299.34	0.00653474997993	248.64	3899970.19	0.00637543334658	459.5	4275992.19	0.0107460439492	418.0	5037323.5	0.00829805749025	294.97	7506998.83	0.00392926663078	340.15	3687098.63	0.00922541092968	518.5	8950310.21	0.00579309529876	2024-05-17	1353981.0	0.00129248490193	1511.92	6865413.19	0.0220222724861	4223.13
Metabolism	Lipid metabolism	Glycerolipid metabolism	0.465132960692	0.0333623936076	0.443404419998	0.025263248423	0.0326048109033	0.0326048109033	0.0217285406941	0.00190279904044	0.0415542823478		52875.21	11307248.92	0.467622233968	65120.62	14777950.16	0.440660709333	19423.61	4266513.32	0.455257221604	26600.76	5584299.34	0.476349106314	20141.85	3899970.19	0.516461639929	21784.13	4275992.19	0.509452053045	23815.0	5037323.5	0.47277090701	36017.91	7506998.83	0.479791069849	17650.18	3687098.63	0.478701053896	44539.13	8950310.21	0.497626662708	6770.5	1353981.0	0.500043944487	30225.95	6865413.19	0.440264105939	65412.35
Metabolism	Glycan biosynthesis and metabolism	Glycosyltransferases	0.245595742629	0.026993506218	0.275337013404	0.052099660693	0.0498019442445	0.0498019442445	-0.0297412707753	-0.0594545362426	-2.80053079687e-05		29622.21	11307248.92	0.261975394807	42710.79	14777950.16	0.289017012086	11388.76	4266513.32	0.266933656262	12392.75	5584299.34	0.221921305529	9481.6	3899970.19	0.243119807026	11613.05	4275992.19	0.271587259377	14474.0	5037323.5	0.287335129459	20673.32	7506998.83	0.275387281498	8698.32	3687098.63	0.235912322204	21702.13	8950310.21	0.242473495229	3336.0	1353981.0	0.246384550448	16341.39	6865413.19	0.238024858049	39307.58
Metabolism	Carbohydrate metabolism	Glyoxylate and dicarboxylate metabolism	0.454538403095	0.0740273104123	0.52710569133	0.0491418403482	0.00122200852173	0.00122200852173	-0.0725672882347	-0.114421189061	-0.0307133874081		55501.85	11307248.92	0.490851933947	67387.08	14777950.16	0.455997477799	23150.05	4266513.32	0.542598798215	24989.95	5584299.34	0.447503768664	18039.48	3899970.19	0.462554304806	18757.07	4275992.19	0.438660062192	21892.0	5037323.5	0.434595872193	34645.76	7506998.83	0.461512793389	18896.46	3687098.63	0.512502156743	43765.2	8950310.21	0.488979699844	6179.5	1353981.0	0.456394882941	33507.37	6865413.19	0.488060500842	70998.56
Metabolism	Metabolism of Terpenoids and Polyketides	Limonene and pinene degradation	0.0466994706214	0.0101484677708	0.0397266351572	0.00630469501171	0.0164450879908	0.0164450879908	0.00697283546418	0.001358130494	0.0125875404344		5048.45	11307248.92	0.0446479071587	6742.81	14777950.16	0.0456275053509	1534.7	4266513.32	0.0359708240639	2450.5	5584299.34	0.0438819599524	1461.15	3899970.19	0.0374656709876	2071.01	4275992.19	0.0484334373866	2280.5	5037323.5	0.0452720576711	3378.41	7506998.83	0.0450034704481	1454.05	3687098.63	0.0394361568787	3835.7	8950310.21	0.0428554978543	578.5	1353981.0	0.0427258580438	2662.51	6865413.19	0.0387814968497	5588.85
Metabolism	Glycan biosynthesis and metabolism	Lipopolysaccharide biosynthesis	0.0418946084515	0.0326210689964	0.105695749939	0.0929571966727	0.0167965034589	0.0167965034589	-0.0638011414874	-0.114752639097	-0.0128496438778		11536.25	11307248.92	0.102025259032	13062.0	14777950.16	0.0883884426364	4667.5	4266513.32	0.109398463099	2016.63	5584299.34	0.0361124982244	550.11	3899970.19	0.014105492432	1176.82	4275992.19	0.0275215657024	1322.0	5037323.5	0.0262440956988	1235.97	7506998.83	0.0164642359482	893.52	3687098.63	0.02423368859	5395.63	8950310.21	0.0602842792418	203.5	1353981.0	0.0150297530024	2597.15	6865413.19	0.0378294784032	8313.9
Metabolism	Glycan biosynthesis and metabolism	Lipopolysaccharide biosynthesis proteins	0.144817665954	0.0452005682826	0.226322312642	0.127525188624	0.0246913570815	0.0246913570815	-0.0815046466888	-0.151451166986	-0.0115581263911		26662.51	11307248.92	0.235800150759	33589.98	14777950.16	0.227297965119	8524.71	4266513.32	0.199805071744	7710.84	5584299.34	0.138080706827	3652.56	3899970.19	0.0936561004842	6067.35	4275992.19	0.14189338358	6909.0	5037323.5	0.137156170335	8568.56	7506998.83	0.114140952917	4032.79	3687098.63	0.109375701729	15473.87	8950310.21	0.172886409934	1274.5	1353981.0	0.0941298290006	8687.68	6865413.19	0.126542711408	24619.45
Metabolism	Unclassified	Metabolism of cofactors and vitamins	0.0818653189783	0.0175587643094	0.0948981539431	0.0163417282466	0.0274887158931	0.0274887158931	-0.0130328349648	-0.0245336986062	-0.00153197132341		9531.88	11307248.92	0.0842988428701	13772.31	14777950.16	0.0931949955906	2831.13	4266513.32	0.0663569942868	3491.18	5584299.34	0.0625177804312	2886.63	3899970.19	0.0740167195996	2957.33	4275992.19	0.0691612582202	5774.5	5037323.5	0.11463428942	8991.91	7506998.83	0.119780357019	3407.13	3687098.63	0.0924068038831	6770.63	8950310.21	0.0756468752607	887.5	1353981.0	0.0655474485979	4492.19	6865413.19	0.0654321870466	10573.69
Metabolism	Carbohydrate metabolism	Pentose phosphate pathway	1.02601432988	0.0851203008899	0.947798993022	0.0495801381875	0.00157586129622	0.00157586129622	0.07821533686	0.0320101914613	0.124420482259		116036.74	11307248.92	1.0262154908	141762.42	14777950.16	0.959283381424	45772.89	4266513.32	1.07284066794	60566.6	5584299.34	1.08458727429	40921.56	3899970.19	1.04927878949	45294.71	4275992.19	1.05927953063	48140.5	5037323.5	0.955676164138	72611.49	7506998.83	0.96725058368	35743.31	3687098.63	0.969415618806	99861.92	8950310.21	1.11573697064	15366.5	1353981.0	1.13491252831	64126.43	6865413.19	0.934050554938	135149.6
Metabolism	Carbohydrate metabolism	Propanoate metabolism	0.486448844592	0.0372448881679	0.511360082554	0.0227594977354	0.0187253938693	0.0187253938693	-0.0249112379613	-0.045413157769	-0.00440931815372		53224.17	11307248.92	0.470708395796	75799.08	14777950.16	0.512920122069	19490.37	4266513.32	0.456821965342	27359.19	5584299.34	0.489930577396	16810.62	3899970.19	0.431044833191	18937.34	4275992.19	0.442875925833	22786.0	5037323.5	0.45234339228	33788.82	7506998.83	0.450097579141	17092.37	3687098.63	0.463572356349	42249.71	8950310.21	0.47204743756	6239.5	1353981.0	0.460826259748	36936.72	6865413.19	0.538011609466	85983.33
Organismal Systems	Environmental adaptation	Plant-pathogen interaction	0.155548466256	0.018660530922	0.173694566359	0.016997725098	0.00435084706483	0.00435084706483	-0.0181461001027	-0.0302316003793	-0.00606059982617		16120.63	11307248.92	0.142568984853	24568.66	14777950.16	0.1662521509	7803.73	4266513.32	0.182906495649	8426.21	5584299.34	0.150891087439	6148.49	3899970.19	0.157654794792	6127.32	4275992.19	0.143295865094	7784.0	5037323.5	0.154526505991	11028.45	7506998.83	0.146908907937	6574.39	3687098.63	0.178307950498	13897.9	8950310.21	0.155278416881	2074.0	1353981.0	0.153177924949	12644.71	6865413.19	0.18417988328	26530.26
[truncated: 77 more columns]

## Sheet: CTZ continuous-control
Level 1	Level 2	Level 3	CTZ-continuous: mean rel. freq. (%)	CTZ-continuous: std. dev. (%)	control: mean rel. freq. (%)	control: std. dev. (%)	p-values	p-values (corrected)	Difference between means	95.0% lower CI	95.0% upper CI	Note	10	10: parent seq. count	10: rel. freq. (%)	111	111: parent seq. count	111: rel. freq. (%)	112	112: parent seq. count	112: rel. freq. (%)	113	113: parent seq. count	113: rel. freq. (%)	132	132: parent seq. count	132: rel. freq. (%)	133	133: parent seq. count	133: rel. freq. (%)	135	135: parent seq. count	135: rel. freq. (%)	136	136: parent seq. count	136: rel. freq. (%)	137	137: parent seq. count	137: rel. freq. (%)	145	145: parent seq. count	145: rel. freq. (%)	21	21: parent seq. count	21: rel. freq. (%)	36	36: parent seq. count	36: rel. freq. (%)	42
Cellular Processes	Cell motility	Bacterial chemotaxis	0.315762570411	0.0851642278279	0.411286364897	0.0826012310606	0.00126081905436	0.00126081905436	-0.095523794486	-0.150811073905	-0.040236515067		18199.1	7321096.7	0.248584341196	34347.41	10395960.66	0.330391881264	9572.45	6090569.15	0.157168398622	20407.84	6360566.59	0.320849404078	15099.66	5690195.89	0.265362744832	35226.75	15956233.5	0.220771086109	26452.67	5987512.3	0.441797338771	3061.95	852219.4	0.359291281095	14143.95	4330580.27	0.326606346452	11036.61	3190410.36	0.345930734754	18404.24	7318062.71	0.25149060249	19045.52	7649272.14	0.248984735429	46939.76
Cellular Processes	Cell motility	Bacterial motility proteins	0.633346058837	0.19345554646	0.873976781543	0.230951187458	0.00182156025231	0.00182156025231	-0.240630722705	-0.384396274101	-0.0968651713102		31923.0	7321096.7	0.436041228632	70905.05	10395960.66	0.682044231591	18834.55	6090569.15	0.309241214345	42739.45	6360566.59	0.671944069687	29517.79	5690195.89	0.518748221865	71863.25	15956233.5	0.450377277319	48406.18	5987512.3	0.808452284933	6804.3	852219.4	0.798421157744	30799.63	4330580.27	0.711212541501	21061.31	3190410.36	0.660144232982	31523.91	7318062.71	0.430768514144	33791.82	7649272.14	0.441765169045	87930.23
Cellular Processes	Cell motility	Flagellar assembly	0.25533771408	0.117954144689	0.389519654614	0.133452551358	0.00283168586319	0.00283168586319	-0.134181940533	-0.218650646055	-0.0497132350114		7511.5	7321096.7	0.102600748328	30143.83	10395960.66	0.289957138026	4094.25	6090569.15	0.0672227816345	18436.92	6360566.59	0.289862856384	9259.65	5690195.89	0.162729898566	25615.25	15956233.5	0.160534439409	21449.0	5987512.3	0.358228909192	3423.75	852219.4	0.401745137461	13746.5	4330580.27	0.317428592543	10145.18	3190410.36	0.317989814953	6577.65	7318062.71	0.0898823945716	10341.0	7649272.14	0.135189333191	37908.77
Cellular Processes	Transport and catabolism	Peroxisome	0.162332572916	0.0212185959218	0.14606902475	0.0232596056249	0.0331146703399	0.0331146703399	0.0162635481658	0.00138648331709	0.0311406130145		14513.1	7321096.7	0.198236693145	16182.4	10395960.66	0.155660458223	9490.3	6090569.15	0.155819592	10484.6	6360566.59	0.164837516464	9892.19	5690195.89	0.173846211822	25951.5	15956233.5	0.162641766304	7595.83	5987512.3	0.126861200769	1574.8	852219.4	0.184788095648	7891.44	4330580.27	0.182225926042	5333.99	3190410.36	0.167188210861	14284.51	7318062.71	0.195195239042	15959.49	7649272.14	0.208640635447	18700.33
Environmental Information Processing	Signaling Molecules and Interaction	Bacterial toxins	0.155628317089	0.0115345393753	0.143961769755	0.017822304629	0.029734844377	0.029734844377	0.0116665473338	0.00124262152871	0.0220904731389		12822.0	7321096.7	0.175137694876	16141.92	10395960.66	0.155271076218	10074.65	6090569.15	0.165413933442	9706.08	6360566.59	0.152597726361	8353.35	5690195.89	0.146802503138	23309.75	15956233.5	0.146085540801	9005.66	5987512.3	0.150407373693	1206.4	852219.4	0.141559790824	6611.05	4330580.27	0.152659680408	4970.33	3190410.36	0.155789677162	12864.85	7318062.71	0.175795842558	13937.95	7649272.14	0.182212761488	16864.32
Environmental Information Processing	Membrane transport	Secretion system	1.20957456624	0.076155454552	1.32113830196	0.188391252818	0.0364654577713	0.0364654577713	-0.111563735715	-0.21535428423	-0.00777318719957		81675.3	7321096.7	1.11561564267	127538.14	10395960.66	1.22680475784	73722.35	6090569.15	1.21043449609	77820.36	6360566.59	1.22348157037	66121.01	5690195.89	1.16201640995	186754.75	15956233.5	1.17041875829	72567.29	5987512.3	1.21197730149	10969.6	852219.4	1.28718027306	53439.63	4330580.27	1.23400622245	37484.59	3190410.36	1.17491437685	84319.89	7318062.71	1.15221600773	86193.71	7649272.14	1.12682237502	125742.56
Genetic Information Processing	Replication and repair	Base excision repair	0.420716363495	0.025080813462	0.405852948141	0.0196494651228	0.0450644188235	0.0450644188235	0.014863415354	0.000343961312462	0.0293828693955		30055.3	7321096.7	0.410530023459	43667.55	10395960.66	0.420043432523	25685.05	6090569.15	0.421718387353	26814.45	6360566.59	0.421573292577	23738.71	5690195.89	0.417186164746	67264.25	15956233.5	0.421554685822	24076.5	5987512.3	0.402111908814	3300.3	852219.4	0.387259431081	20074.85	4330580.27	0.463560279417	12380.43	3190410.36	0.388051335189	28493.69	7318062.71	0.389361107292	32612.57	7649272.14	0.426348669561	44188.49
Genetic Information Processing	Folding, Sorting and Degradation	Chaperones and folding catalysts	1.09283392636	0.0495862316411	1.12165508219	0.033478983508	0.0364427320869	0.0364427320869	-0.0288211558298	-0.055728755626	-0.00191355603358		74343.3	7321096.7	1.01546671279	111253.4	10395960.66	1.07015987881	64274.85	6090569.15	1.05531762988	71901.35	6360566.59	1.13042366561	66808.75	5690195.89	1.17410281283	186345.25	15956233.5	1.16785236315	67198.99	5987512.3	1.12231903056	9621.6	852219.4	1.1290050426	44124.65	4330580.27	1.01890848914	35388.47	3190410.36	1.10921373763	75724.85	7318062.71	1.0347663446	77187.45	7649272.14	1.00908228374	126822.61
Genetic Information Processing	Replication and repair	Nucleotide excision repair	0.450076558634	0.0176447511728	0.429291929604	0.0361924621286	0.0451641396085	0.0451641396085	0.0207846290304	0.000490634716752	0.041078623344		33329.7	7321096.7	0.455255563009	46679.23	10395960.66	0.449013145842	27243.75	6090569.15	0.447310412689	26960.02	6360566.59	0.423861925169	24159.87	5690195.89	0.424587667403	70871.75	15956233.5	0.444163404854	27449.99	5987512.3	0.458454006015	3439.75	852219.4	0.403622588268	19000.39	4330580.27	0.43874928567	13838.61	3190410.36	0.433756427496	33338.63	7318062.71	0.455566333894	37507.33	7649272.14	0.490338548734	50576.91
Genetic Information Processing	Folding sorting and degradation	Sulfur relay system	0.283200083349	0.0180995540183	0.30220996613	0.0210203607511	0.00617905931527	0.00617905931527	-0.0190098827811	-0.0322049162747	-0.00581484928748		19982.5	7321096.7	0.272944079539	28568.83	10395960.66	0.274807022981	16563.7	6090569.15	0.271956521502	17722.92	6360566.59	0.278637441323	14793.36	5690195.89	0.259979801855	43434.0	15956233.5	0.272207096994	18497.99	5987512.3	0.308942830898	2503.95	852219.4	0.293815184212	11562.35	4330580.27	0.266993088203	9463.62	3190410.36	0.296627045807	20267.64	7318062.71	0.276953625613	19688.41	7649272.14	0.257389325934	30954.57
Human diseases	Neurodegenerative disease	Alzheimer's disease	0.0534720060879	0.00685172623984	0.0494523998044	0.00462309876429	0.0347815436308	0.0347815436308	0.00401960628344	0.000302505284897	0.00773670728197		4099.0	7321096.7	0.055988879371	5354.33	10395960.66	0.0515039463414	3131.1	6090569.15	0.0514089886	3243.42	6360566.59	0.0509926270578	2732.17	5690195.89	0.0480153944226	8129.0	15956233.5	0.0509456069316	2945.0	5987512.3	0.0491857027166	364.35	852219.4	0.0427530750884	2887.18	4330580.27	0.0666695874454	1420.75	3190410.36	0.044531888995	3582.53	7318062.71	0.0489546228554	3947.3	7649272.14	0.0516036026403	5476.25
Human diseases	Neurodegenerative disease	Huntington's disease	0.0254388124718	0.0124984512654	0.0178504382552	0.00967030887316	0.0391989648329	0.0391989648329	0.00758837421661	0.000395552343766	0.0147811960895		3413.7	7321096.7	0.0466282599436	1037.83	10395960.66	0.00998301199805	693.1	6090569.15	0.0113798888565	1183.92	6360566.59	0.0186134361342	1255.67	5690195.89	0.022067254349	3165.5	15956233.5	0.0198386417446	705.83	5987512.3	0.0117883682677	300.35	852219.4	0.0352432718617	2460.68	4330580.27	0.0568210227402	853.08	3190410.36	0.0267388800731	2842.93	7318062.71	0.0388481229618	938.55	7649272.14	0.0122697948618	2842.92
Metabolism	Metabolism of terpenoids and polyketides	Biosynthesis of vancomycin group antibiotics	0.04994359108	0.00588819226428	0.0533131430973	0.00362235085108	0.0332281262694	0.0332281262694	-0.00336955201733	-0.00645677737339	-0.000282326661269		3182.2	7321096.7	0.0434661653902	5786.83	10395960.66	0.0556642160283	3311.35	6090569.15	0.0543684821311	3347.17	6360566.59	0.0526237710531	3507.67	5690195.89	0.0616440992157	9319.5	15956233.5	0.0584066408905	3306.33	5987512.3	0.0552204293593	393.6	852219.4	0.0461852898444	1499.68	4330580.27	0.0346300012123	1465.75	3190410.36	0.0459423658592	3394.93	7318062.71	0.0463911028715	3963.05	7649272.14	0.0518095045838	5890.17
Metabolism	Biosynthesis of Other Secondary Metabolite	Butirosin and neomycin biosynthesis	0.0708612790341	0.0101465462314	0.065010509488	0.0069212964679	0.038613241382	0.038613241382	0.00585076954608	0.000322348012424	0.0113791910797		5705.2	7321096.7	0.0779282153178	8163.83	10395960.66	0.0785288658451	5457.6	6090569.15	0.0896073891551	5339.42	6360566.59	0.0839456662303	4459.84	5690195.89	0.0783776180331	13612.75	15956233.5	0.0853130533594	3651.33	5987512.3	0.0609824216979	542.35	852219.4	0.0636397153127	2454.51	4330580.27	0.0566785476072	2124.17	3190410.36	0.0665798364572	6039.26	7318062.71	0.082525392844	4734.05	7649272.14	0.0618888949609	7400.75
Metabolism	Xenobiotics biodegradation and metabolism	Nitrotoluene degradation	0.0850835095123	0.0223850081405	0.105689116602	0.0237017846867	0.0100205991114	0.0100205991114	-0.0206056070893	-0.0359495614523	-0.00526165272639		4141.6	7321096.7	0.0565707594055	9304.75	10395960.66	0.0895035129923	5477.15	6090569.15	0.0899283772191	4832.25	6360566.59	0.0759720055065	5837.89	5690195.89	0.1025955892	15878.25	15956233.5	0.0995112662396	6392.5	5987512.3	0.106763872535	717.4	852219.4	0.0841802005446	1757.4	4330580.27	0.0405811667359	2622.77	3190410.36	0.0822079201122	4806.41	7318062.71	0.0656787211379	6579.1	7649272.14	0.086009490571	7779.61
Metabolism	Metabolism of cofactors and vitamins	Riboflavin metabolism	0.138127628218	0.0196273545005	0.153060752456	0.0141016903654	0.00866304131269	0.00866304131269	-0.0149331242383	-0.0258593570047	-0.00400689147193		10486.2	7321096.7	0.143232638902	13386.81	10395960.66	0.128769340687	6375.6	6090569.15	0.104679872159	9845.69	6360566.59	0.154792656608	8590.18	5690195.89	0.150964574262	21843.5	15956233.5	0.13689634211	8535.51	5987512.3	0.142555197757	1547.6	852219.4	0.181596429276	4724.5	4330580.27	0.109096234348	5030.0	3190410.36	0.157659969484	10959.72	7318062.71	0.149762586552	8395.81	7649272.14	0.109759593414	17094.0
Metabolism	Amino acid metabolism	Tryptophan metabolism	0.127941107366	0.0249758957391	0.114120639568	0.0162904931356	0.0431687661332	0.0431687661332	0.0138204677979	0.000446405287569	0.0271945303083		11484.2	7321096.7	0.156864476329	10656.49	10395960.66	0.102506063158	6527.55	6090569.15	0.107174712892	7038.26	6360566.59	0.11065460758	6282.2	5690195.89	0.110403931981	17022.0	15956233.5	0.106679311255	6962.67	5987512.3	0.116286525207	1229.55	852219.4	0.14427622746	9241.71	4330580.27	0.213405812242	4130.9	3190410.36	0.129478641738	10140.9	7318062.71	0.138573559723	8942.48	7649272.14	0.116906286459	13045.06
Metabolism	Amino acid metabolism	Valine, leucine and isoleucine degradation	0.206572586862	0.0430369142097	0.177481066345	0.0222102499889	0.00907501753957	0.00907501753957	0.029091520517	0.00769627860594	0.0504867624281		17247.0	7321096.7	0.235579459017	17730.3	10395960.66	0.170549895097	10658.15	6090569.15	0.174994318881	12439.95	6360566.59	0.195579274644	10653.04	5690195.89	0.187217456234	31029.5	15956233.5	0.194466319385	9988.34	5987512.3	0.166819532045	1754.65	852219.4	0.205891816122	15941.12	4330580.27	0.368105865868	5707.66	3190410.36	0.178900497302	14187.36	7318062.71	0.193867701907	14443.37	7649272.14	0.188820187537	21740.24
Metabolism	Xenobiotics biodegradation and metabolism	Chloroalkane and chloroalkene degradation	0.163540017746	0.0160826931032	0.151263242739	0.0143655532918	0.0170842109306	0.0170842109306	0.0122767750067	0.0023177794386	0.0222357705748		13130.0	7321096.7	0.179344714843	17573.75	10395960.66	0.169044021758	11941.9	6090569.15	0.196071987788	9347.25	6360566.59	0.146956247808	9068.69	5690195.89	0.159373950832	24441.0	15956233.5	0.153175246527	8650.83	5987512.3	0.144481206327	1322.9	852219.4	0.15522997951	7157.81	4330580.27	0.165285240169	5043.64	3190410.36	0.158087500694	13318.11	7318062.71	0.181989558272	15463.7	7649272.14	0.202159103729	15579.48
Metabolism	Biosynthesis of other secondary metabolites	Flavone and flavonol biosynthesis	0.004175975785	0.00375692700897	0.00188812128185	0.0027342898415	0.0337705306578	0.0337705306578	0.00228785450315	0.000184757960786	0.00439095104552		257.9	7321096.7	0.00352269626489	965.5	10395960.66	0.00928726100047	591.6	6090569.15	0.00971337793612	385.0	6360566.59	0.00605291988618	247.0	5690195.89	0.0043407995924	606.0	15956233.5	0.00379788876867	27.0	5987512.3	0.000450938530849	2024-06-20	852219.4	0.0024172179136	132.6	4330580.27	0.00306194532217	116.4	3190410.36	0.00364843348866	255.0	7318062.71	0.00348452876267	1391.55	7649272.14	0.0181919269511	265.0
Metabolism	Carbohydrate metabolism	Glycolysis / Gluconeogenesis	1.11697649213	0.124651561056	1.04940385424	0.0597434867531	0.0305186395169	0.0305186395169	0.0675726378904	0.0067265400936	0.128418735687		85570.4	7321096.7	1.16881942018	111501.73	10395960.66	1.07254859504	65891.75	6090569.15	1.08186523094	67033.52	6360566.59	1.05389227597	60676.32	5690195.89	1.06633095192	172187.0	15956233.5	1.07912058319	61791.62	5987512.3	1.03200823487	8496.25	852219.4	0.996955713517	61560.51	4330580.27	1.42153028375	33102.67	3190410.36	1.03756778172	78035.38	7318062.71	1.0663393181	91540.99	7649272.14	1.19672811118	110359.83
Metabolism	Carbohydrate metabolism	Glyoxylate and dicarboxylate metabolism	0.490063814232	0.0413367191086	0.52710569133	0.0491418403482	0.0193995404771	0.0193995404771	-0.0370418770985	-0.0676706737554	-0.00641308044153		31649.9	7321096.7	0.4323109132	50660.97	10395960.66	0.487313983352	30682.1	6090569.15	0.503764085824	34085.03	6360566.59	0.535880404956	28167.79	5690195.89	0.49502320385	79579.75	15956233.5	0.498737687688	31209.5	5987512.3	0.521243188093	4759.35	852219.4	0.558465343549	18918.8	4330580.27	0.436865242542	15960.55	3190410.36	0.500266366989	34406.61	7318062.71	0.470160086945	34994.8	7649272.14	0.457491894124	57359.91
Metabolism	Metabolism of Terpenoids and Polyketides	Limonene and pinene degradation	0.0471175160098	0.00794125636908	0.0397266351572	0.00630469501171	0.00252116485569	0.00252116485569	0.00739088085258	0.0027642318321	0.0120175298731		4135.2	7321096.7	0.0564833408088	4126.83	10395960.66	0.0396964757271	2974.3	6090569.15	0.0488345165575	2054.67	6360566.59	0.0323032542923	2617.0	5690195.89	0.0459913867746	7823.25	15956233.5	0.0490294279035	2606.0	5987512.3	0.0435239189404	375.3	852219.4	0.0440379554842	2035.8	4330580.27	0.0470098664168	1599.95	3190410.36	0.0501487213074	3760.2	7318062.71	0.0513824511897	3947.98	7649272.14	0.051612492375	4288.67
Metabolism	Amino acid metabolism	Lysine degradation	0.109017038072	0.0159358929188	0.098038020184	0.0133221439909	0.0250470898396	0.0250470898396	0.0109790178876	0.00145252984584	0.0205055059294		9558.6	7321096.7	0.13056240604	8847.4	10395960.66	0.0851042081569	5825.55	6090569.15	0.0956486964769	6434.35	6360566.59	0.101160013168	5779.35	5690195.89	0.101566802123	15850.25	15956233.5	0.0993357862305	5946.84	5987512.3	0.0993207145478	1134.05	852219.4	0.133070192957	5935.79	4330580.27	0.137066850859	4089.12	3190410.36	0.12816909233	9397.65	7318062.71	0.128417183241	6644.4	7649272.14	0.0868631665653	12387.08
Metabolism	Unclassified	Metabolism of cofactors and vitamins	0.0849841158458	0.0114314401189	0.0948981539431	0.0163417282466	0.0457340820847	0.0457340820847	-0.00991403809729	-0.0196258759459	-0.000202200248627		5209.2	7321096.7	0.0711532740716	8452.41	10395960.66	0.0813047516861	4215.95	6090569.15	0.0692209528563	5558.59	6360566.59	0.0873914284419	5430.51	5690195.89	0.0954362574678	14550.25	15956233.5	0.0911885000931	5490.0	5987512.3	0.0916908346059	644.2	852219.4	0.075590863104	4415.86	4330580.27	0.101969244874	2284.5	3190410.36	0.0716052088046	4809.19	7318062.71	0.0657167093339	6305.93	7649272.14	0.0824383011166	9517.33
Metabolism	Carbohydrate metabolism	Pentose and glucuronate interconversions	0.542443557292	0.103123094719	0.477372385736	0.0579378650849	0.0165169340721	0.0165169340721	0.0650711715556	0.012563826412	0.117578516699		51923.7	7321096.7	0.709233904806	48994.98	10395960.66	0.471288624519	30691.5	6090569.15	0.503918422796	33602.52	6360566.59	0.528294445542	29007.15	5690195.89	0.509774189865	77993.25	15956233.5	0.488794865029	24981.0	5987512.3	0.417218349597	6180.0	852219.4	0.725165374081	30163.29	4330580.27	0.696518436778	22277.54	3190410.36	0.698265661349	47974.85	7318062.71	0.655567626312	44093.08	7649272.14	0.576434975681	55474.87
Organismal Systems	Environmental adaptation	Plant-pathogen interaction	0.16015216075	0.0210357857241	0.173694566359	0.016997725098	0.0326230131191	0.0326230131191	-0.0135424056088	-0.0259041547348	-0.00118065648288		10484.5	7321096.7	0.143209418338	16079.57	10395960.66	0.154671324045	8434.35	6090569.15	0.138482131838	10013.43	6360566.59	0.157429843054	8157.69	5690195.89	0.143363957194	23320.5	15956233.5	0.146152912591	11282.67	5987512.3	0.188436690143	1374.6	852219.4	0.161296492429	5994.59	4330580.27	0.138424636567	5136.59	3190410.36	0.161000919017	10814.31	7318062.71	0.147775585268	10120.05	7649272.14	0.132300823069	18942.82
[truncated: 86 more columns]
